# Supplementary material for: Comprehensive assessments of germline deletion structural variants reveal the association between prognostic MUC4 and CEP72 deletions and immune response gene expression in colorectal cancer patients
Source: Hum Genomics. 2021 Jan 11;15:3. doi: 10.1186/s40246-020-00302-3 (PMC7802320; doi:10.1186/s40246-020-00302-3)
Supplement: Supplementary file 1 — Additional file 1:. Supplementary Table 1: DSV information20201208 [file 40246_2020_302_MOESM1_ESM.xlsx]

## Sheet: 671 Cancer-associated DSVs
Supplementary table 1A. 671 Cancer risk DSVs information
SV_index	SV chrom	SV start	SV end	SVLEN	Gene name	Distance	Cancer MAF	Non-cancer MAF	Cancer Propotion(%)	Non-cancer Propotion(%)	OMIM number	Phenotypes	Summary
SV_6	1	766441	768962	2521	LINC01128	0	0.0625	0.0901804	11.979	17.635
SV_34	1	2586571	2587137	566	TTC34	0	0.213542	0.312625	42.188	62.525
SV_40	1	2623501	2629932	6431	TTC34	0	0.145833	0.184369	29.167	36.874
SV_73	1	7559461	7560170	709	CAMTA1	0	0.148438	0.118236	29.167	22.244	611501	Cerebellar ataxia, nonprogressive, with mental retardation, 614756 (3)(AD)	The protein encoded by this gene contains a CG1 DNA-binding domain, a transcription factor immunoglobulin domain, ankyrin repeats, and calmodulin-binding IQ motifs. The encoded protein is thought to be a transcription factor and may be a tumor suppressor. However, a translocation event is sometimes observed between this gene and the WWTR1 gene, with the resulting WWTR1-CAMTA1 oncoprotein leading …
SV_74	1	7570051	7571511	1460	CAMTA1	0	0.328125	0.265531	54.688	45.892	611501	Cerebellar ataxia, nonprogressive, with mental retardation, 614756 (3)(AD)	The protein encoded by this gene contains a CG1 DNA-binding domain, a transcription factor immunoglobulin domain, ankyrin repeats, and calmodulin-binding IQ motifs. The encoded protein is thought to be a transcription factor and may be a tumor suppressor. However, a translocation event is sometimes observed between this gene and the WWTR1 gene, with the resulting WWTR1-CAMTA1 oncoprotein leading …
SV_116	1	11099791	11101600	1809	MASP2	0	0.236979	0.301603	47.396	60.321	605102	MASP2 deficiency, 613791 (3)(AR)	This gene encodes a member of the peptidase S1 family of serine proteases. The encoded preproprotein is proteolytically processed to generate A and B chains that heterodimerize to form the mature protease. This protease cleaves complement components C2 and C4 in order to generate C3 convertase in the lectin pathway of the complement system. The encoded protease also plays a role in the coagulatio…
SV_190	1	23736181	23737816	1635	TCEA3	0	0.0729167	0.103206	14.062	19.639	604128
SV_198	1	24520321	24523638	3317		6408	0.255208	0.250501	45.312	44.289
SV_224	1	28180021	28180673	652		1838	0.0520833	0.0931864	10.417	18.236
SV_244	1	31040641	31041681	1040		143482	0.125	0.165331	23.958	31.062
SV_301	1	43694041	43695543	1502	CFAP57	0	0.208333	0.203407	38.021	36.473	614259		This protein encoded by this gene belongs to the WD repeat-containing family of proteins, which function in the formation of protein-protein complexes in a variety of biological pathways. This family member is thought to function in craniofacial development, possibly in the fusion of lip and palate. A missense mutation in this gene is associated with Van der Woude syndrome 2. Alternative splicing…
SV_352	1	55342231	55343313	1082	DHCR24	0	0.0729167	0.117234	14.062	21.042	606418	Desmosterolosis, 602398 (3)(AR)	This gene encodes a flavin adenine dinucleotide (FAD)-dependent oxidoreductase which catalyzes the reduction of the delta-24 double bond of sterol intermediates during cholesterol biosynthesis. The protein contains a leader sequence that directs it to the endoplasmic reticulum membrane. Missense mutations in this gene have been associated with desmosterolosis. Also, reduced expression of the gene…
SV_367	1	62082841	62083709	868		37072	0.190104	0.214429	34.375	39.479
SV_369	1	62113411	62119484	6073		6502	0.184896	0.182365	34.896	32.866
SV_375	1	63705361	63708116	2755	LINC00466	0	0.390625	0.353707	61.979	57.715
SV_460	1	92134291	92134929	638		11608	0.229167	0.215431	45.833	43.086
SV_509	1	104869531	104871595	2064		249838	0.114583	0.101202	22.917	20.24
SV_511	1	105255031	105256215	1184		635338	0.361979	0.388778	70.833	76.353
SV_528	1	109367011	109371871	4860	AKNAD1	0	0.104167	0.0851703	20.312	16.032			This gene encodes a protein which contains a domain found in an AT-hook-containing transcription factor. Alternative splicing results in multiple transcript variants. [provided by RefSeq, May 2012]
SV_582	1	121354681	121356361	1680		40995	0.351562	0.44489	70.312	88.978
SV_583	1	121355281	121359739	4458		41595	0.257812	0.290581	51.562	58.116
SV_600	1	142727431	142728104	673		13826	0.0833333	0.0501002	16.667	10.02
SV_602	1	143542051	143543578	1527		130869	0.380208	0.44489	76.042	88.978
SV_747	1	174796561	174801844	5283	RABGAP1L	0	0.289062	0.233467	48.958	41.283	609238
SV_766	1	181043431	181044026	595		12357	0.078125	0.0571142	13.021	10.02
SV_782	1	184814731	184820716	5985	FAM129A	0	0.341146	0.387776	58.854	62.325
SV_792	1	187464811	187466584	1773		18457	0.401042	0.282565	78.646	89.178
SV_830	1	193999051	194000141	1090		663968	0.140625	0.101202	28.125	19.439
SV_863	1	201226981	201227533	552		25598	0.140625	0.217435	28.125	43.487
SV_870	1	203684371	203686312	1941	ATP2B4	0	0.265625	0.204409	45.312	37.074	108732		The protein encoded by this gene belongs to the family of P-type primary ion transport ATPases characterized by the formation of an aspartyl phosphate intermediate during the reaction cycle. These enzymes remove bivalent calcium ions from eukaryotic cells against very large concentration gradients and play a critical role in intracellular calcium homeostasis. The mammalian plasma membrane calcium…
SV_894	1	209935321	209936089	768	TRAF3IP3	0	0.200521	0.191383	40.104	38.277	608255		The gene encodes a protein that mediates cell growth by modulating the c-Jun N-terminal kinase signal transduction pathway. The encoded protein may also interact with a large multi-protein assembly containing the phosphatase 2A catalytic subunit. Alternative splicing results in multiple transcript variants. [provided by RefSeq, Dec 2013]
SV_913	1	215492401	215500919	8518		81965	0.0572917	0.0891784	10.938	16.834
SV_918	1	218245621	218246502	881		13139	0.166667	0.150301	30.208	28.457
SV_924	1	220436371	220440867	4496	AURKAPS1/RAB3GAP2	0	0.0911458	0.0511022	18.229	9.82
SV_935	1	222550381	222551290	909		145220	0.184896	0.208417	33.333	40.08
SV_956	1	226985461	226985993	532		58585	0.0885417	0.144289	17.708	28.858
SV_980	1	232458571	232460250	1679		75140	0.265625	0.225451	48.438	39.078
SV_1010	1	236919721	236920565	844	ACTN2	0	0.367188	0.310621	72.917	62.124	102573	Myopathy, distal, 6, adult onset, 618655 (3)(AD)	Alpha actinins belong to the spectrin gene superfamily which represents a diverse group of cytoskeletal proteins, including the alpha and beta spectrins and dystrophins. Alpha actinin is an actin-binding protein with multiple roles in different cell types. In nonmuscle cells, the cytoskeletal isoform is found along microfilament bundles and adherens-type junctions, where it is involved in binding…
SV_1064	1	246138751	246140230	1479	SMYD3	0	0.174479	0.149299	33.854	29.459	608783		This gene encodes a histone methyltransferase which functions in RNA polymerase II complexes by an interaction with a specific RNA helicase. Multiple transcript variants encoding different isoforms have been found for this gene. [provided by RefSeq, Dec 2011]
SV_1078	1	246683701	246685526	1825	LINC01743	0	0.0572917	0.0871743	9.375	14.629
SV_1082	1	246684421	246685363	942	LINC01743	0	0.380208	0.405812	73.958	80.16
SV_1108	1	248327731	248328330	599		15556	0.15625	0.187375	31.25	36.473
SV_1109	1	248328181	248328827	646		15106	0.132812	0.163327	26.562	32.465
SV_1134	2	495301	495888	587		50503	0.291667	0.251503	58.333	50.301
SV_1140	2	864091	864659	568	LINC01115	0	0.125	0.102204	23.958	18.838
SV_1152	2	1090441	1091029	588	SNTG2	0	0.458333	0.483968	73.958	83.768	608715		This gene encodes a protein belonging to the syntrophin family. Syntrophins are cytoplasmic peripheral membrane proteins that bind to components of mechanosenstive sodium channels and the extreme carboxy-terminal domain of dystrophin and dystrophin-related proteins. The PDZ domain of this protein product interacts with a protein component of a mechanosensitive sodium channel that affects channel …
SV_1158	2	1217401	1218333	932	SNTG2	0	0.164062	0.199399	32.812	39.88	608715		This gene encodes a protein belonging to the syntrophin family. Syntrophins are cytoplasmic peripheral membrane proteins that bind to components of mechanosenstive sodium channels and the extreme carboxy-terminal domain of dystrophin and dystrophin-related proteins. The PDZ domain of this protein product interacts with a protein component of a mechanosensitive sodium channel that affects channel …
SV_1162	2	1320571	1321187	616	SNTG2	0	0.135417	0.108216	27.083	21.643	608715		This gene encodes a protein belonging to the syntrophin family. Syntrophins are cytoplasmic peripheral membrane proteins that bind to components of mechanosenstive sodium channels and the extreme carboxy-terminal domain of dystrophin and dystrophin-related proteins. The PDZ domain of this protein product interacts with a protein component of a mechanosensitive sodium channel that affects channel …
SV_1164	2	1321141	1321798	657	SNTG2	0	0.0703125	0.10521	14.062	21.042	608715		This gene encodes a protein belonging to the syntrophin family. Syntrophins are cytoplasmic peripheral membrane proteins that bind to components of mechanosenstive sodium channels and the extreme carboxy-terminal domain of dystrophin and dystrophin-related proteins. The PDZ domain of this protein product interacts with a protein component of a mechanosensitive sodium channel that affects channel …
SV_1217	2	3732781	3737982	5201	ALLC	0	0.0963542	0.11523	18.229	21.242	612396		Allantoicase (EC 3.5.3.4) participates in the uric acid degradation pathway. Its enzymatic activity, like that of urate oxidase (MIM 191540), was lost during vertebrate evolution.[supplied by OMIM, Nov 2008]
SV_1231	2	6400501	6402199	1698		105640	0.153646	0.141283	29.688	25.251
SV_1417	2	48781831	48784821	2990	STON1/STON1-GTF2A1L	0	0.421875	0.450902	64.583	70.541	605357
SV_1439	2	53625751	53627972	2221		271365	0.223958	0.275551	41.146	51.503
SV_1461	2	61880161	61881119	958		114743	0.231771	0.250501	40.104	44.689
SV_1472	2	64479721	64484488	4767		56	0.109375	0.156313	19.792	28.657
SV_1484	2	66505591	66507571	1980		79789	0.226562	0.258517	40.625	45.09
SV_1535	2	83035651	83036459	808		48275	0.216146	0.241483	43.229	48.297
SV_1536	2	83036041	83036832	791		47885	0.239583	0.283567	43.229	48.297
SV_1559	2	87589351	87591990	2639		165594	0.242188	0.159319	48.438	31.864
SV_1563	2	87643021	87645342	2321		111924	0.1875	0.125251	36.458	25.05
SV_1564	2	87643291	87645560	2269		111654	0.234375	0.142285	38.021	27.655
SV_1566	2	87643621	87646085	2464		111324	0.195312	0.163327	39.062	32.665
SV_1600	2	90481501	90482138	637		1343207	0.0859375	0.0631263	17.188	12.625
SV_1607	2	90482911	90485153	2242		1341797	0.226562	0.294589	42.708	58.116
SV_1613	2	91784281	91785067	786		40427	0.132812	0.157315	26.562	31.463
SV_1633	2	92307541	92313035	5494		177045	0.419271	0.5	83.854	100
SV_1634	2	92309281	92315907	6626		178785	0.104167	0.0631263	20.833	12.625
SV_1690	2	105825901	105828524	2623		32298	0.119792	0.166333	23.438	30.862
SV_1702	2	108275311	108279108	3797		95256	0.078125	0.102204	15.104	20.24
SV_1723	2	112897051	112897910	859	FBLN7	0	0.145833	0.232465	29.167	46.493	611551
SV_1784	2	130819381	130821353	1972		10677	0.0651042	0.108216	13.021	21.643
SV_1951	2	182856961	182857670	709	PPP1R1C	0	0.153646	0.129259	30.208	24.449	613240		Protein phosphatase-1 (PP1) is a major serine/threonine phosphatase that regulates a variety of cellular functions. PP1 consists of a catalytic subunit (see PPP1CA; MIM 176875) and regulatory subunits that determine the subcellular localization of PP1 or regulate its function. PPP1R1C belongs to a group of PP1 inhibitory subunits that are themselves regulated by phosphorylation (Wang et al., 2008…
SV_2087	2	220232701	220233238	537		4049	0.208333	0.194389	40.625	36.874
SV_2088	2	220232881	220233414	533		3869	0.229167	0.216433	40.625	36.874
SV_2125	2	227165401	227171093	5692		120623	0.0807292	0.0921844	15.625	17.635
SV_2147	2	231207811	231208424	613	SP140L	0	0.078125	0.112224	15.625	22.244	617747
SV_2148	2	231208051	231208644	593	SP140L	0	0.078125	0.118236	15.625	22.244	617747
SV_2160	2	232695361	232701588	6227		21398	0.424479	0.467936	84.896	93.587
SV_2206	2	240981541	240982117	576		2952	0.330729	0.346693	64.583	68.337
SV_2213	2	241580161	241580722	561		9485	0.348958	0.431864	59.375	72.345
SV_2232	2	242760631	242761352	721		1892	0.0885417	0.0561122	17.708	11.222
SV_2252	2	242988841	242989613	772	LINC01237	0	0.213542	0.238477	42.708	47.695
SV_2282	3	5535391	5539272	3881		243451	0.234375	0.237475	42.188	41.884
SV_2320	3	11645731	11646678	947	VGLL4	0	0.190104	0.144289	34.375	27.255	618692
SV_2328	3	12730291	12730805	514		24591	0.252604	0.364729	50	72.745
SV_2336	3	14178181	14178882	701	TMEM43	0	0.216146	0.245491	40.104	44.088	612048	Emery-Dreifuss muscular dystrophy 7, AD, 614302 (3)(AD)	This gene belongs to the TMEM43 family. Defects in this gene are the cause of familial arrhythmogenic right ventricular dysplasia type 5 (ARVD5), also known as arrhythmogenic right ventricular cardiomyopathy type 5 (ARVC5). Arrhythmogenic right ventricular dysplasia is an inherited disorder, often involving both ventricles, and is characterized by ventricular tachycardia, heart failure, sudden ca…
SV_2356	3	20311441	20317737	6296		72518	0.0885417	0.0581162	16.667	11.022
SV_2381	3	25030861	25032237	1376	RARB	0	0.471354	0.461924	80.208	78.156	180220	Microphthalmia, syndromic 12, 615524 (3)(AR, AD)	This gene encodes retinoic acid receptor beta, a member of the thyroid-steroid hormone receptor superfamily of nuclear transcriptional regulators. This receptor localizes to the cytoplasm and to subnuclear compartments. It binds retinoic acid, the biologically active form of vitamin A which mediates cellular signalling in embryonic morphogenesis, cell growth and differentiation. It is thought tha…
SV_2436	3	35605501	35606004	503		75164	0.388021	0.425852	77.083	85.17
SV_2455	3	41416861	41418490	1629	ULK4	0	0.169271	0.226453	30.729	39.88	617010		This gene encodes a member of the unc-51-like serine/threonine kinase (STK) family. Members of this protein family play a role in neuronal growth and endocytosis. The encoded protein is likely involved in neurite branching, neurite elongation and neuronal migration. Genome-wide association studies (GWAS) indicate an association of variations in this gene with blood pressure and hypertension. Sequ…
SV_2518	3	58534771	58537301	2530		11842	0.273438	0.240481	47.396	43.287
SV_2626	3	86868571	86869251	680		118547	0.169271	0.132265	33.854	26.453
SV_2688	3	98410681	98414738	4057		22495	0.434896	0.366733	64.583	54.509
SV_2694	3	99628771	99629650	879	CMSS1/FILIP1L/MIR548G	0	0.174479	0.151303	32.292	29.259
SV_2754	3	124086451	124086970	519	KALRN	0	0.40625	0.45491	77.604	89.379	604605		Huntington&apos;s disease (HD), a neurodegenerative disorder characterized by loss of striatal neurons, is caused by an expansion of a polyglutamine tract in the HD protein huntingtin. This gene encodes a protein that interacts with the huntingtin-associated protein 1, which is a huntingtin binding protein that may function in vesicle trafficking. [provided by RefSeq, Apr 2016]
SV_2764	3	125398981	125399897	916		84600	0.0625	0.0521042	12.5	10.421
SV_2771	3	126581101	126582118	1017	CHCHD6	0	0.0755208	0.0961924	15.104	18.838	615634
SV_2784	3	128672371	128675073	2702	KIAA1257	0	0.0546875	0.0681363	7.292	8.417
SV_2813	3	137072341	137073455	1114		342415	0.393229	0.375752	78.125	73.948
SV_2833	3	140544391	140547051	2660		116270	0.466146	0.415832	78.646	82.766
SV_2931	3	162717301	162723526	6225		177729	0.104167	0.117234	16.667	18.838
SV_2946	3	166844611	166849248	4637		113465	0.09375	0.0731463	17.188	14.228
SV_2987	3	178477411	178477993	582	KCNMB2/KCNMB2-AS1	0	0.0520833	0.0981964	9.896	17.034	605214
SV_2997	3	180091651	180092952	1301		40309	0.117188	0.121242	22.396	23.848
SV_3012	3	183673801	183674339	538	ABCC5	0	0.492188	0.441884	77.604	70.541	605251		The protein encoded by this gene is a member of the superfamily of ATP-binding cassette (ABC) transporters. ABC proteins transport various molecules across extra- and intra-cellular membranes. ABC genes are divided into seven distinct subfamilies (ABC1, MDR/TAP, MRP, ALD, OABP, GCN20, White). This protein is a member of the MRP subfamily which is involved in multi-drug resistance. This protein fu…
SV_3040	3	189091981	189100025	8044		50710	0.122396	0.108216	24.479	20.641
SV_3047	3	191264281	191266247	1966	LINCR-0002	0	0.0859375	0.0541082	17.188	10.621
SV_3062	3	193135441	193142886	7445	ATP13A4	0	0.171875	0.213427	30.729	39.078	609556
SV_3076	3	194543341	194546281	2940		40444	0.403646	0.377756	80.729	75.551
SV_3090	3	195222001	195226777	4776		19216	0.0911458	0.146293	18.229	29.259
SV_3099	3	195225931	195231290	5359		15286	0.125	0.0641283	25	12.826
SV_3112	3	195502351	195503004	653	MUC4	0	0.0703125	0.0891784	14.062	17.836	158372		The major constituents of mucus, the viscous secretion that covers epithelial surfaces such as those in the trachea, colon, and cervix, are highly glycosylated proteins called mucins. These glycoproteins play important roles in the protection of the epithelial cells and have been implicated in epithelial renewal and differentiation. This gene encodes an integral membrane glycoprotein found on the…
SV_3113	3	195502531	195503656	1125	MUC4	0	0.0703125	0.10521	14.062	21.042	158372		The major constituents of mucus, the viscous secretion that covers epithelial surfaces such as those in the trachea, colon, and cervix, are highly glycosylated proteins called mucins. These glycoproteins play important roles in the protection of the epithelial cells and have been implicated in epithelial renewal and differentiation. This gene encodes an integral membrane glycoprotein found on the…
SV_3114	3	195502621	195503316	695	MUC4	0	0.0885417	0.0971944	16.146	19.038	158372		The major constituents of mucus, the viscous secretion that covers epithelial surfaces such as those in the trachea, colon, and cervix, are highly glycosylated proteins called mucins. These glycoproteins play important roles in the protection of the epithelial cells and have been implicated in epithelial renewal and differentiation. This gene encodes an integral membrane glycoprotein found on the…
SV_3118	3	195506281	195508160	1879	MUC4	0	0.153646	0.133267	29.688	26.653	158372		The major constituents of mucus, the viscous secretion that covers epithelial surfaces such as those in the trachea, colon, and cervix, are highly glycosylated proteins called mucins. These glycoproteins play important roles in the protection of the epithelial cells and have been implicated in epithelial renewal and differentiation. This gene encodes an integral membrane glycoprotein found on the…
SV_3121	3	195507121	195510817	3696	MUC4	0	0.0703125	0.0611222	14.062	12.224	158372		The major constituents of mucus, the viscous secretion that covers epithelial surfaces such as those in the trachea, colon, and cervix, are highly glycosylated proteins called mucins. These glycoproteins play important roles in the protection of the epithelial cells and have been implicated in epithelial renewal and differentiation. This gene encodes an integral membrane glycoprotein found on the…
SV_3132	3	195510721	195513916	3195	MUC4	0	0.111979	0.0681363	22.396	13.627	158372		The major constituents of mucus, the viscous secretion that covers epithelial surfaces such as those in the trachea, colon, and cervix, are highly glycosylated proteins called mucins. These glycoproteins play important roles in the protection of the epithelial cells and have been implicated in epithelial renewal and differentiation. This gene encodes an integral membrane glycoprotein found on the…
SV_3133	3	195511111	195513748	2637	MUC4	0	0.289062	0.224449	57.812	44.89	158372		The major constituents of mucus, the viscous secretion that covers epithelial surfaces such as those in the trachea, colon, and cervix, are highly glycosylated proteins called mucins. These glycoproteins play important roles in the protection of the epithelial cells and have been implicated in epithelial renewal and differentiation. This gene encodes an integral membrane glycoprotein found on the…
SV_3135	3	195511141	195513767	2626	MUC4	0	0.283854	0.224449	56.771	44.89	158372		The major constituents of mucus, the viscous secretion that covers epithelial surfaces such as those in the trachea, colon, and cervix, are highly glycosylated proteins called mucins. These glycoproteins play important roles in the protection of the epithelial cells and have been implicated in epithelial renewal and differentiation. This gene encodes an integral membrane glycoprotein found on the…
SV_3156	3	195825781	195826575	794		16749	0.0520833	0.0791583	10.417	15.631
SV_3157	3	195826231	195827014	783		17199	0.0625	0.0821643	12.5	16.433
SV_3171	3	196759291	196759958	667		2604	0.322917	0.358717	53.646	63.928
SV_3172	3	196759501	196760341	840		2814	0.119792	0.133267	18.75	23.647
SV_3204	3	197829001	197832184	3183		21459	0.203125	0.225451	35.417	42.886
SV_3232	4	1048111	1048934	823		1927	0.210938	0.275551	42.188	55.11
SV_3233	4	1048501	1049129	628		1537	0.393229	0.443888	74.479	79.559
SV_3234	4	1089331	1090343	1012	RNF212	0	0.341146	0.377756	68.229	75.551	612041		This gene encodes a RING finger protein that may function as a ubiquitin ligase. The encoded protein may be involved in meiotic recombination. This gene is located within a linkage disequilibrium block and polymorphisms in this gene may influence recombination rates. Alternate splicing results in multiple transcript variants.[provided by RefSeq, Oct 2010]
SV_3297	4	6651571	6652919	1348		7101	0.427083	0.440882	84.896	80.16
SV_3308	4	7995811	7996923	1112	ABLIM2	0	0.242188	0.219439	47.917	43.888	612544
SV_3316	4	9492871	9494911	2040		40631	0.148438	0.194389	29.688	38.878
SV_3348	4	18613231	18613962	731		589733	0.0755208	0.136273	15.104	27.054
SV_3378	4	26290471	26295381	4910		30860	0.0989583	0.0721443	18.75	13.828
SV_3393	4	31463491	31469483	5992		44674	0.0885417	0.114228	16.667	21.844
SV_3430	4	39814921	39815516	595		9561	0.388021	0.228457	68.229	85.972
SV_3431	4	39815041	39815622	581		9441	0.46875	0.431864	67.708	83.968
SV_3467	4	46202791	46205042	2251		42773	0.46875	0.4499	76.042	80.762
SV_3483	4	49094551	49097074	2523		30456	0.21875	0.238477	43.75	47.695
SV_3489	4	49101301	49107202	5901		37206	0.3125	0.357715	62.5	71.543
SV_3494	4	49114471	49122988	8517		50376	0.161458	0.128257	32.292	25.651
SV_3503	4	49129411	49137005	7594		65316	0.390625	0.421844	77.083	83.968
SV_3504	4	49130581	49138157	7576		66486	0.369792	0.416834	73.438	83.166
SV_3505	4	49132561	49139851	7290		68466	0.169271	0.215431	29.167	39.279
SV_3525	4	49148461	49154696	6235		84366	0.348958	0.390782	69.792	78.156
SV_3527	4	49150291	49156387	6096		86196	0.223958	0.272545	44.792	54.509
SV_3528	4	49151041	49156602	5561		86946	0.307292	0.354709	61.458	70.942
SV_3546	4	49635301	49639465	4164		571206	0.0963542	0.12024	19.271	24.048
SV_3559	4	49641871	49650049	8178		577776	0.151042	0.129259	30.208	25.852
SV_3560	4	49642081	49647417	5336		577986	0.130208	0.0951904	26.042	19.038
SV_3597	4	58887271	58888326	1055		503408	0.453125	0.481964	72.917	76.553
SV_3639	4	67122061	67123514	1453		20480	0.335938	0.365731	53.125	59.319
SV_3648	4	70467451	70472721	5270	UGT2A1/UGT2A2	0	0.169271	0.201403	31.25	36.473	604716
SV_3745	4	98354281	98359195	4914	STPG2-AS1	0	0.114583	0.132265	21.875	25.05
SV_3772	4	106940461	106943271	2810	LOC101929577	0	0.257812	0.229459	46.354	39.679
SV_3786	4	109721101	109722287	1186		10775	0.236979	0.257515	41.667	45.691
SV_3804	4	114135091	114135603	512	ANK2	0	0.257812	0.213427	50	41.283	106410	Cardiac arrhythmia, ankyrin-B-related, 600919 (3)(AD)	This gene encodes a member of the ankyrin family of proteins that link the integral membrane proteins to the underlying spectrin-actin cytoskeleton. Ankyrins play key roles in activities such as cell motility, activation, proliferation, contact and the maintenance of specialized membrane domains. Most ankyrins are typically composed of three structural domains: an amino-terminal domain containing…
SV_3805	4	114135301	114135813	512	ANK2	0	0.289062	0.238477	50	41.283	106410	Cardiac arrhythmia, ankyrin-B-related, 600919 (3)(AD)	This gene encodes a member of the ankyrin family of proteins that link the integral membrane proteins to the underlying spectrin-actin cytoskeleton. Ankyrins play key roles in activities such as cell motility, activation, proliferation, contact and the maintenance of specialized membrane domains. Most ankyrins are typically composed of three structural domains: an amino-terminal domain containing…
SV_3816	4	117700171	117701074	903		304538	0.247396	0.260521	43.229	47.495
SV_3826	4	120963571	120965138	1567		17007	0.135417	0.168337	25.521	31.263
SV_3849	4	128752621	128753232	611	HSPA4L	0	0.0807292	0.0621242	15.625	12.224	619077		The protein encoded by this gene is heat shock inducible and may act as a chaperone. The encoded protein can protect the heat-shocked cell against the harmful effects of aggregated proteins. This gene is highly expressed in leukemia cells and may be a good target for therapeutic intervention. Several transcripts encoding different isoforms have been found for this gene. [provided by RefSeq, Dec 2…
SV_3850	4	128752921	128753518	597	HSPA4L	0	0.0807292	0.0631263	15.625	12.224	619077		The protein encoded by this gene is heat shock inducible and may act as a chaperone. The encoded protein can protect the heat-shocked cell against the harmful effects of aggregated proteins. This gene is highly expressed in leukemia cells and may be a good target for therapeutic intervention. Several transcripts encoding different isoforms have been found for this gene. [provided by RefSeq, Dec 2…
SV_3856	4	130216501	130219474	2973		182658	0.1875	0.212425	33.333	37.275
SV_3871	4	132651781	132654496	2715		34211	0.101562	0.0721443	20.312	14.429
SV_3914	4	142230781	142233082	2301		11496	0.260417	0.277555	44.792	48.497
SV_3946	4	152252521	152254123	1602		39507	0.161458	0.135271	31.25	25.651
SV_3973	4	161013811	161019628	5817		314875	0.0859375	0.0741483	17.188	13.828
SV_4009	4	168109141	168115230	6089	SPOCK3	0	0.130208	0.189379	22.396	33.667	607989		This gene encodes a member of a novel family of calcium-binding proteoglycan proteins that contain thyroglobulin type-1 and Kazal-like domains. The encoded protein and may play a role in adult T-cell leukemia by inhibiting the activity of membrane-type matrix metalloproteinases. Alternatively spliced transcript variants encoding multiple isoforms have been observed for this gene. [provided by Ref…
SV_4011	4	168418291	168423978	5687		262550	0.0859375	0.0671343	17.188	12.826
SV_4020	4	169116811	169118427	1616		7918	0.179688	0.145291	32.292	26.453
SV_4055	4	180097951	180098617	666		1186047	0.148438	0.168337	29.688	33.667
SV_4067	4	183570241	183571868	1627	TENM3	0	0.127604	0.144289	23.438	26.052	610083	Microphthalmia, syndromic 15, 615145 (3)(AR)	This gene encodes a large transmembrane protein that may be involved in the regulation of neuronal development. Mutation in this gene causes microphthalmia. [provided by RefSeq, Aug 2015]
SV_4079	4	184772131	184772684	553	STOX2	0	0.117188	0.0951904	23.438	19.038	617359		This gene encodes a Storkhead-box_winged-helix domain containing protein. This protein is differentially expressed in decidual tissue and may be involved in the susceptibility to pre-eclampsia with fetal growth restriction. Alternate splicing results in multiple transcript variants. [provided by RefSeq, Sep 2015]
SV_4087	4	185886751	185887393	642		27157	0.101562	0.140281	20.312	27.455
SV_4088	4	185886991	185887614	623		27397	0.111979	0.161323	22.396	31.463
SV_4089	4	185887291	185887902	611		27697	0.130208	0.172345	25.521	32.866
SV_4108	4	187353991	187357596	3605	F11-AS1	0	0.372396	0.338677	55.729	48.697	264900
SV_4160	4	189425281	189428461	3180	LINC01060	0	0.255208	0.204409	51.042	40.882
SV_4167	4	189895591	189896561	970		188926	0.179688	0.147295	35.938	29.459
SV_4170	4	189972691	189973522	831		266026	0.242188	0.220441	47.917	44.088
SV_4171	4	189972931	189973655	724		266266	0.257812	0.214429	51.042	42.886
SV_4188	4	190411891	190412931	1040		168868	0.0989583	0.132265	19.271	25.05
SV_4199	4	190681441	190683354	1913		4103	0.283854	0.332665	56.771	66.533
SV_4204	5	83761	84874	1113		8504	0.315104	0.317635	54.688	57.515
SV_4206	5	84871	85748	877		7394	0.111979	0.0931864	22.396	18.637
SV_4207	5	84961	85727	766		7304	0.0911458	0.0621242	18.229	12.425
SV_4210	5	165361	165977	616	PLEKHG4B	0	0.0520833	0.0841683	9.896	15.631			This gene encodes a large protein that contains a pleckstrin homology domain and may function as a guanine nucleotide exchange factor. [provided by RefSeq, May 2017]
SV_4227	5	261991	262595	604		7679	0.09375	0.0761523	18.229	15.23
SV_4229	5	391591	392569	978	AHRR	0	0.0989583	0.0761523	19.792	15.23	606517		The protein encoded by this gene participates in the aryl hydrocarbon receptor (AhR) signaling cascade, which mediates dioxin toxicity, and is involved in regulation of cell growth and differentiation. It functions as a feedback modulator by repressing AhR-dependent gene expression. Alternatively spliced transcript variants encoding different isoforms have been described for this gene. [provided …
SV_4259	5	649711	650371	660	CEP72	0	0.0885417	0.118236	17.708	23.647	616475		The product of this gene is a member of the leucine-rich-repeat (LRR) superfamily of proteins. The protein is localized to the centrosome, a non-membraneous organelle that functions as the major microtubule-organizing center in animal cells. [provided by RefSeq, Jul 2008]
SV_4260	5	650071	650749	678	CEP72	0	0.117188	0.163327	23.438	32.665	616475		The product of this gene is a member of the leucine-rich-repeat (LRR) superfamily of proteins. The protein is localized to the centrosome, a non-membraneous organelle that functions as the major microtubule-organizing center in animal cells. [provided by RefSeq, Jul 2008]
SV_4261	5	650701	651549	848	CEP72	0	0.296875	0.336673	59.375	67.134	616475		The product of this gene is a member of the leucine-rich-repeat (LRR) superfamily of proteins. The protein is localized to the centrosome, a non-membraneous organelle that functions as the major microtubule-organizing center in animal cells. [provided by RefSeq, Jul 2008]
SV_4271	5	1024531	1026791	2260	NKD2	0	0.117188	0.149299	23.438	27.655	607852		This gene encodes a member of a family of proteins that function as negative regulators of Wnt receptor signaling through interaction with Dishevelled family members. The encoded protein participates in the delivery of transforming growth factor alpha-containing vesicles to the cell membrane. Alternatively spliced transcript variants encoding multiple isoforms have been observed for this gene. [p…
SV_4272	5	1025251	1026730	1479	NKD2	0	0.203125	0.165331	36.979	28.858	607852		This gene encodes a member of a family of proteins that function as negative regulators of Wnt receptor signaling through interaction with Dishevelled family members. The encoded protein participates in the delivery of transforming growth factor alpha-containing vesicles to the cell membrane. Alternatively spliced transcript variants encoding multiple isoforms have been observed for this gene. [p…
SV_4280	5	1178281	1180730	2449	CTD-3080P12.3	0	0.317708	0.290581	55.208	50.1
SV_4289	5	1290571	1291176	605	TERT	0	0.0651042	0.0781563	13.021	15.631	187270	{Pulmonary fibrosis and/or bone marrow failure, telomere-related, 1}, 614742 (3)(AD)	Telomerase is a ribonucleoprotein polymerase that maintains telomere ends by addition of the telomere repeat TTAGGG. The enzyme consists of a protein component with reverse transcriptase activity, encoded by this gene, and an RNA component which serves as a template for the telomere repeat. Telomerase expression plays a role in cellular senescence, as it is normally repressed in postnatal somatic…
SV_4301	5	1924591	1925230	639		23987	0.40625	0.417836	78.125	82.164
SV_4314	5	3638191	3639336	1145		36674	0.484375	0.443888	73.958	77.355
SV_4315	5	3638701	3639779	1078		37184	0.286458	0.231463	71.354	77.355
SV_4325	5	6571081	6571763	682		11167	0.0859375	0.140281	17.188	28.056
SV_4359	5	13416601	13422814	6213		273835	0.125	0.174349	23.958	31.062
SV_4389	5	19078531	19079044	513		392873	0.377604	0.330661	61.979	56.713
SV_4390	5	19078891	19079407	516		392513	0.40625	0.349699	61.979	56.713
SV_4425	5	26796691	26801883	5192		84017	0.0755208	0.121242	15.104	21.643
SV_4460	5	37563211	37563793	582	WDR70	0	0.294271	0.310621	46.875	49.9	617233
SV_4556	5	52458931	52459675	744		47975	0.0572917	0.0781563	11.458	15.23
SV_4584	5	60001711	60003698	1987		5718	0.429688	0.451904	82.812	78.156
SV_4727	5	99726571	99727457	886		2613	0.229167	0.181363	45.833	36.273
SV_4740	5	103854271	103860303	6032		580903	0.447917	0.39479	76.562	85.17
SV_4785	5	114969301	114969830	529		7425	0.260417	0.300601	52.083	60.12
SV_4786	5	114969631	114970136	505		7755	0.328125	0.362725	52.083	60.12
SV_4811	5	121576111	121580769	4658		57753	0.244792	0.212425	44.792	37.074
SV_4824	5	125499571	125500239	668		15698	0.179688	0.118236	35.938	23.447
SV_4916	5	150789841	150792732	2891		26711	0.377604	0.345691	60.417	56.313
SV_4996	5	170129851	170131406	1555	KCNIP1	0	0.361979	0.378758	72.396	75.752	604660		This gene encodes a member of the family of cytosolic voltage-gated potassium (Kv) channel-interacting proteins (KCNIPs), which belong to the neuronal calcium sensor (NCS) family of the calcium binding EF-hand proteins. They associate with Kv4 alpha subunits to form native Kv4 channel complexes. The encoded protein may regulate rapidly inactivating (A-type) currents, and hence neuronal membrane e…
SV_5018	5	174819691	174820248	557		47349	0.210938	0.264529	42.188	52.505
SV_5031	5	177406051	177406662	611		13184	0.15625	0.240481	30.208	43.487
SV_5032	5	177406291	177406952	661		12944	0.21875	0.306613	39.062	52.104
SV_5033	5	177406741	177407563	822		12494	0.195312	0.252505	34.375	46.693
SV_5034	5	177406981	177407681	700		12254	0.09375	0.141283	17.708	26.854
SV_5074	5	180569221	180569993	772		12721	0.122396	0.0711423	22.917	13.828
SV_5151	6	7272961	7273648	687		8414	0.122396	0.12024	24.479	24.048
SV_5168	6	9273811	9274971	1160		488133	0.263021	0.249499	47.396	43.888
SV_5225	6	17376781	17381300	4519		16954	0.0703125	0.0771543	13.542	15.23
SV_5238	6	19041211	19049378	8167		27562	0.182292	0.152305	34.375	28.056
SV_5244	6	19685551	19686501	950		44100	0.192708	0.161323	35.417	29.459
SV_5279	6	24325351	24327812	2461	DCDC2	0	0.341146	0.312625	55.208	51.904	605755	Sclerosing cholangitis, neonatal, 617394 (3)(AR)	This gene encodes a doublecortin domain-containing family member. The doublecortin domain has been demonstrated to bind tubulin and enhance microtubule polymerization. This family member is thought to function in neuronal migration where it may affect the signaling of primary cilia. Mutations in this gene have been associated with reading disability (RD) type 2, also referred to as developmental …
SV_5314	6	33583171	33585828	2657		5984	0.479167	0.472946	75.521	70.14
SV_5358	6	41864821	41865416	595		1722	0.283854	0.252505	54.167	47.094
SV_5499	6	65768191	65768706	515	EYS	0	0.111979	0.0631263	22.396	12.625	612424	Retinitis pigmentosa 25, 602772 (3)(AR)	The product of this gene contains multiple epidermal growth factor (EGF)-like and LamG domains. The protein is expressed in the photoreceptor layer of the retina, and the gene is mutated in autosomal recessive retinitis pigmentosa. Multiple transcript variants encoding different isoforms have been found for this gene. [provided by RefSeq, Dec 2008]
SV_5534	6	70190671	70192279	1608		91268	0.299479	0.353707	50	58.717
SV_5547	6	72863851	72873484	9633	RIMS1	0	0.192708	0.152305	35.938	28.056	606629		The protein encoded by this gene is a RAS gene superfamily member that regulates synaptic vesicle exocytosis. This gene also plays a role in the regulation of voltage-gated calcium channels during neurotransmitter and insulin release. Mutations have suggested a role cognition and have been identified as the cause of cone-rod dystrophy type 7. Multiple transcript variants encoding different isofor…
SV_5591	6	77097481	77102622	5141		134684	0.354167	0.418838	59.375	65.932
SV_5713	6	102815041	102815786	745		297083	0.190104	0.160321	38.021	31.864
SV_5714	6	102815581	102816309	728		297623	0.205729	0.173347	38.021	31.864
SV_5734	6	105260821	105263763	2942	HACE1	0	0.333333	0.276553	55.208	48.096	610876	Spastic paraplegia and psychomotor retardation with or without seizures, 616756 (3)(AR)	This gene encodes a HECT domain and ankyrin repeat-containing ubiquitin ligase. The encoded protein is involved in specific tagging of target proteins, leading to their subcellular localization or proteasomal degradation. The protein is a potential tumor suppressor and is involved in the pathophysiology of several tumors, including Wilm&apos;s tumor. [provided by RefSeq, Mar 2016]
SV_5778	6	111070981	111071564	583	CDK19	0	0.260417	0.276553	47.917	52.505	614720		This gene encodes a protein that is one of the components of the Mediator co-activator complex. The Mediator complex is a multi-protein complex required for transcriptional activation by DNA binding transcription factors of genes transcribed by RNA polymerase II. The protein encoded by this gene is similar to cyclin-dependent kinase 8 which can also be a component of the Mediator complex. Alterna…
SV_5779	6	111071371	111071949	578	CDK19	0	0.286458	0.315631	47.917	52.505	614720		This gene encodes a protein that is one of the components of the Mediator co-activator complex. The Mediator complex is a multi-protein complex required for transcriptional activation by DNA binding transcription factors of genes transcribed by RNA polymerase II. The protein encoded by this gene is similar to cyclin-dependent kinase 8 which can also be a component of the Mediator complex. Alterna…
SV_5846	6	124499461	124499976	515	NKAIN2	0	0.0989583	0.185371	19.792	37.074	609758		This gene encodes a transmembrane protein that interacts with the beta subunit of a sodium/potassium-transporting ATPase. A chromosomal translocation involving this gene is a cause of lymphoma. Alternative splicing results in multiple transcript variants encoding distinct isoforms. [provided by RefSeq, Jul 2014]
SV_5910	6	136851661	136852928	1267	MAP7	0	0.15625	0.140281	29.167	26.653	604108		The product of this gene is a microtubule-associated protein that is predominantly expressed in cells of epithelial origin. Microtubule-associated proteins are thought to be involved in microtubule dynamics, which is essential for cell polarization and differentiation. This protein has been shown to be able to stabilize microtubules, and may serve to modulate microtubule functions. Studies of the…
SV_5947	6	145705471	145706544	1073		240968	0.0625	0.0801603	12.5	15.03
SV_5972	6	150083671	150084378	707	PCMT1	0	0.351562	0.432866	55.208	65.731	176851		This gene encodes a member of the type II class of protein carboxyl methyltransferase enzymes. The encoded enzyme plays a role in protein repair by recognizing and converting D-aspartyl and L-isoaspartyl residues resulting from spontaneous deamidation back to the normal L-aspartyl form. The encoded protein may play a protective role in the pathogenesis of Alzheimer&apos;s disease, and single nucl…
SV_5992	6	152389981	152392238	2257	ESR1	0	0.4375	0.381764	72.917	61.323	133430	Estrogen resistance, 615363 (3)(AR)	This gene encodes an estrogen receptor and ligand-activated transcription factor. The canonical protein contains an N-terminal ligand-independent transactivation domain, a central DNA binding domain, a hinge domain, and a C-terminal ligand-dependent transactivation domain. The protein localizes to the nucleus where it may form either a homodimer or a heterodimer with estrogen receptor 2. The prot…
SV_6000	6	153958351	153961520	3169		373279	0.341146	0.354709	55.208	58.717
SV_6006	6	154620001	154621534	1533	IPCEF1	0	0.132812	0.0951904	25	17.635
SV_6020	6	157732021	157733795	1774	TMEM242	0	0.0729167	0.104208	14.062	20.641
SV_6039	6	159352741	159353808	1067		21307	0.283854	0.268537	52.083	45.291
SV_6047	6	159968191	159970837	2646		131904	0.0651042	0.0761523	11.458	14.429
SV_6048	6	160072921	160073775	854		27174	0.078125	0.108216	9.896	14.429
SV_6052	6	160132531	160133265	734	SOD2	0	0.177083	0.137275	34.896	27.255	147460		This gene is a member of the iron/manganese superoxide dismutase family. It encodes a mitochondrial protein that forms a homotetramer and binds one manganese ion per subunit. This protein binds to the superoxide byproducts of oxidative phosphorylation and converts them to hydrogen peroxide and diatomic oxygen. Mutations in this gene have been associated with idiopathic cardiomyopathy (IDC), prema…
SV_6054	6	160133011	160133742	731	SOD2	0	0.208333	0.172345	41.667	34.469	147460		This gene is a member of the iron/manganese superoxide dismutase family. It encodes a mitochondrial protein that forms a homotetramer and binds one manganese ion per subunit. This protein binds to the superoxide byproducts of oxidative phosphorylation and converts them to hydrogen peroxide and diatomic oxygen. Mutations in this gene have been associated with idiopathic cardiomyopathy (IDC), prema…
SV_6107	6	167313001	167313516	515		4184	0.0755208	0.0601202	13.542	11.222
SV_6112	6	167798881	167800147	1266		883	0.231771	0.298597	44.271	54.309
SV_6114	6	167800201	167801781	1580		2203	0.148438	0.208417	29.688	41.683
SV_6130	6	168717271	168718800	1529	DACT2	0	0.473958	0.475952	85.938	93.788	608966
SV_6142	6	168961561	168963144	1583	SMOC2	0	0.283854	0.319639	56.25	63.527	607223	Dentin dysplasia, type I, with microdontia and misshapen teeth, 125400 (3)(AR)	This gene encodes a member of the SPARC family (secreted protein acidic and rich in cysteine/osteonectin/BM-40), which are highly expressed during embryogenesis and wound healing. The gene product is a matricellular protein which promotes matrix assembly and can stimulate endothelial cell proliferation and migration, as well as angiogenic activity. Associated with pulmonary function, this secreto…
SV_6146	6	168973561	168974457	896	SMOC2	0	0.213542	0.216433	38.021	38.878	607223	Dentin dysplasia, type I, with microdontia and misshapen teeth, 125400 (3)(AR)	This gene encodes a member of the SPARC family (secreted protein acidic and rich in cysteine/osteonectin/BM-40), which are highly expressed during embryogenesis and wound healing. The gene product is a matricellular protein which promotes matrix assembly and can stimulate endothelial cell proliferation and migration, as well as angiogenic activity. Associated with pulmonary function, this secreto…
SV_6149	6	168993391	168994822	1431	SMOC2	0	0.0677083	0.0881764	13.542	17.435	607223	Dentin dysplasia, type I, with microdontia and misshapen teeth, 125400 (3)(AR)	This gene encodes a member of the SPARC family (secreted protein acidic and rich in cysteine/osteonectin/BM-40), which are highly expressed during embryogenesis and wound healing. The gene product is a matricellular protein which promotes matrix assembly and can stimulate endothelial cell proliferation and migration, as well as angiogenic activity. Associated with pulmonary function, this secreto…
SV_6179	6	169526161	169527618	1457		32025	0.341146	0.297595	68.229	59.519
SV_6180	6	169526581	169528015	1434		31605	0.252604	0.174349	50.521	34.87
SV_6182	6	169526881	169528413	1532		31305	0.276042	0.217435	55.208	43.487
SV_6213	6	170484001	170485484	1483		5750	0.109375	0.145291	20.833	28.858
SV_6251	7	224401	226079	1678	FAM20C	0	0.40625	0.326653	59.896	51.904	611061	Raine syndrome, 259775 (3)(AR)	This gene encodes a member of the family of secreted protein kinases. The encoded protein binds calcium and phosphorylates proteins involved in bone mineralization. Mutations in this gene are associated with the autosomal recessive disorder Raine syndrome. [provided by RefSeq, Apr 2014]
SV_6252	7	303241	304027	786		116149	0.153646	0.133267	30.208	26.453
SV_6253	7	303451	304261	810		115939	0.117188	0.10521	23.438	21.042
SV_6289	7	982951	983467	516	ADAP1	0	0.268229	0.351703	50.521	67.335	608114
SV_6445	7	11229271	11229782	511		20021	0.164062	0.145291	31.771	28.257
SV_6446	7	11229571	11230075	504		20321	0.169271	0.158317	31.771	28.457
SV_6463	7	14251471	14252316	845	DGKB	0	0.333333	0.310621	66.146	62.124	604070		Diacylglycerol kinases (DGKs) are regulators of the intracellular concentration of the second messenger diacylglycerol (DAG) and thus play a key role in cellular processes. Nine mammalian isotypes have been identified, which are encoded by separate genes. Mammalian DGK isozymes contain a conserved catalytic (kinase) domain and a cysteine-rich domain (CRD). The protein encoded by this gene is a di…
SV_6479	7	16237231	16238502	1271	ISPD	0	0.25	0.255511	46.354	48.898
SV_6537	7	26241421	26245980	4559	CBX3	0	0.174479	0.133267	34.896	26.653	604477		At the nuclear envelope, the nuclear lamina and heterochromatin are adjacent to the inner nuclear membrane. The protein encoded by this gene binds DNA and is a component of heterochromatin. This protein also can bind lamin B receptor, an integral membrane protein found in the inner nuclear membrane. The dual binding functions of the encoded protein may explain the association of heterochromatin w…
SV_6579	7	35084551	35085215	664		6898	0.119792	0.0971944	21.875	19.439
SV_6581	7	35085481	35086118	637		7828	0.0703125	0.0581162	13.542	11.623
SV_6689	7	54596491	54597462	971		13526	0.273438	0.333667	52.083	63.126
SV_6713	7	56436061	56439443	3382		55335	0.244792	0.285571	44.792	53.908
SV_6762	7	61240201	61240814	613		1511468	0.203125	0.254509	38.021	49.098
SV_6763	7	61240201	61240849	648		1511468	0.286458	0.391784	51.042	72.345
SV_6777	7	61575721	61576360	639		1175948	0.242188	0.202405	48.438	40.481
SV_6796	7	61970461	61974799	4338		781208	0.190104	0.324649	38.021	64.93
SV_6800	7	61978201	61980177	1976		773468	0.15625	0.170341	26.042	31.663
SV_6842	7	62366041	62369608	3567		385628	0.132812	0.166333	22.396	28.257
SV_6978	7	76260781	76263767	2986		3482	0.192708	0.236473	32.812	40.481
SV_6984	7	76804351	76805862	1511	CCDC146	0	0.151042	0.125251	28.125	22.445
SV_7116	7	100634491	100643554	9063	MUC12	0	0.145833	0.219439	29.167	43.888	604609		This gene encodes an integral membrane glycoprotein that is a member of the mucin family. Mucins are O-glycosylated proteins that play an essential role in forming protective mucous barriers on epithelial surfaces and have been implicated in epithelial renewal and differentiation. These glycoproteins also play a role in intracellular signaling. This protein is expressed on the apical membrane sur…
SV_7123	7	100679971	100681492	1521	MUC17	0	0.0911458	0.0821643	18.229	16.433	608424		The protein encoded by this gene is a membrane-bound mucin that provides protection to gut epithelial cells. The encoded protein contains about 60 tandem repeats, with each repeat being around 60 aa. N-glycosylation enables the encoded protein to localize on the cell surface, while the C-terminus interacts with the scaffold protein PDZ domain containing 1 (PDZK1). Two transcript variants, one pro…
SV_7165	7	104473711	104474263	552	LHFPL3	0	0.174479	0.277555	34.896	55.311	609719		This gene is a member of the lipoma HMGIC fusion partner (LHFP) gene family, which is a subset of the superfamily of tetraspan transmembrane protein encoding genes. Mutations in one LHFP-like gene result in deafness in humans and mice, and a second LHFP-like gene is fused to a high-mobility group gene in a translocation-associated lipoma. A partial gene fragment named LHFPL4 corresponds to a port…
SV_7187	7	107464081	107464778	697		20403	0.486979	0.445892	77.083	70.541
SV_7282	7	126045871	126051436	5565		32780	0.5	0.46994	76.562	78.357
SV_7323	7	134709541	134713143	3602	AGBL3	0	0.221354	0.175351	38.542	31.663	617346
SV_7385	7	144034711	144036578	1867	OR2A1-AS1	0	0.171875	0.236473	34.375	47.295
SV_7470	7	152281711	152284325	2614		61875	0.442708	0.374749	80.208	86.573
SV_7478	7	152574751	152580252	5501		22287	0.0625	0.0841683	11.979	16.032
SV_7488	7	153756151	153758009	1858	DPP6/LOC101929998	0	0.0911458	0.0521042	18.229	10.421	126141	{Ventricular fibrillation, paroxysmal familial, 2}, 612956 (3)(AD)
SV_7494	7	153757561	153759464	1903	DPP6/LOC101929998	0	0.106771	0.0651303	21.354	13.026	126141	{Ventricular fibrillation, paroxysmal familial, 2}, 612956 (3)(AD)
SV_7512	7	154452421	154453418	997	DPP6	0	0.09375	0.0551102	18.75	11.022	126141	{Ventricular fibrillation, paroxysmal familial, 2}, 612956 (3)(AD)	This gene encodes a single-pass type II membrane protein that is a member of the peptidase S9B family of serine proteases. This protein has no detectable protease activity, most likely due to the absence of the conserved serine residue normally present in the catalytic domain of serine proteases. However, it does bind specific voltage-gated potassium channels and alters their expression and bioph…
SV_7519	7	154876981	154880591	3610	HTR5A	0	0.0546875	0.0911824	10.938	18.236	601305		The neurotransmitter serotonin (5-hydroxytryptamine, 5-HT) has been implicated in a wide range of psychiatric conditions and also has vasoconstrictive and vasodilatory effects. The gene described in this record is a member of 5-hydroxytryptamine (serotonin) receptor family and encodes a multi-pass membrane protein that functions as a receptor for 5-hydroxytryptamine and couples to G-proteins. Thi…
SV_7527	7	155126671	155128043	1372		23011	0.106771	0.137275	21.354	27.455
SV_7528	7	155126941	155128202	1261		22741	0.203125	0.261523	40.625	52.305
SV_7531	7	155140651	155141752	1101		9031	0.0885417	0.130261	17.708	26.052
SV_7532	7	155200351	155201224	873		5874	0.0729167	0.0981964	11.979	18.437
SV_7551	7	156387061	156394094	7033	LINC01006	0	0.0520833	0.0881764	9.896	17.234	610242
SV_7571	7	157441261	157442328	1067	PTPRN2	0	0.0677083	0.1002	12.5	16.633	601698		This gene encodes a protein with sequence similarity to receptor-like protein tyrosine phosphatases. However, tyrosine phosphatase activity has not been experimentally validated for this protein. Studies of the rat ortholog suggest that the encoded protein may instead function as a phosphatidylinositol phosphatase with the ability to dephosphorylate phosphatidylinositol 3-phosphate and phosphatid…
SV_7573	7	157441351	157442312	961	PTPRN2	0	0.0755208	0.117234	13.542	20.441	601698		This gene encodes a protein with sequence similarity to receptor-like protein tyrosine phosphatases. However, tyrosine phosphatase activity has not been experimentally validated for this protein. Studies of the rat ortholog suggest that the encoded protein may instead function as a phosphatidylinositol phosphatase with the ability to dephosphorylate phosphatidylinositol 3-phosphate and phosphatid…
SV_7580	7	157508851	157509403	552	PTPRN2	0	0.174479	0.162325	34.896	32.465	601698		This gene encodes a protein with sequence similarity to receptor-like protein tyrosine phosphatases. However, tyrosine phosphatase activity has not been experimentally validated for this protein. Studies of the rat ortholog suggest that the encoded protein may instead function as a phosphatidylinositol phosphatase with the ability to dephosphorylate phosphatidylinositol 3-phosphate and phosphatid…
SV_7587	7	157524901	157526809	1908	PTPRN2	0	0.117188	0.0631263	21.354	11.623	601698		This gene encodes a protein with sequence similarity to receptor-like protein tyrosine phosphatases. However, tyrosine phosphatase activity has not been experimentally validated for this protein. Studies of the rat ortholog suggest that the encoded protein may instead function as a phosphatidylinositol phosphatase with the ability to dephosphorylate phosphatidylinositol 3-phosphate and phosphatid…
SV_7594	7	157540231	157540914	683	PTPRN2	0	0.221354	0.254509	39.583	45.09	601698		This gene encodes a protein with sequence similarity to receptor-like protein tyrosine phosphatases. However, tyrosine phosphatase activity has not been experimentally validated for this protein. Studies of the rat ortholog suggest that the encoded protein may instead function as a phosphatidylinositol phosphatase with the ability to dephosphorylate phosphatidylinositol 3-phosphate and phosphatid…
SV_7611	7	157774831	157775393	562	PTPRN2	0	0.09375	0.0771543	18.75	15.431	601698		This gene encodes a protein with sequence similarity to receptor-like protein tyrosine phosphatases. However, tyrosine phosphatase activity has not been experimentally validated for this protein. Studies of the rat ortholog suggest that the encoded protein may instead function as a phosphatidylinositol phosphatase with the ability to dephosphorylate phosphatidylinositol 3-phosphate and phosphatid…
SV_7612	7	157775311	157775919	608	PTPRN2	0	0.122396	0.0851703	24.479	17.034	601698		This gene encodes a protein with sequence similarity to receptor-like protein tyrosine phosphatases. However, tyrosine phosphatase activity has not been experimentally validated for this protein. Studies of the rat ortholog suggest that the encoded protein may instead function as a phosphatidylinositol phosphatase with the ability to dephosphorylate phosphatidylinositol 3-phosphate and phosphatid…
SV_7625	7	157882501	157883038	537	PTPRN2	0	0.414062	0.495992	61.979	76.754	601698		This gene encodes a protein with sequence similarity to receptor-like protein tyrosine phosphatases. However, tyrosine phosphatase activity has not been experimentally validated for this protein. Studies of the rat ortholog suggest that the encoded protein may instead function as a phosphatidylinositol phosphatase with the ability to dephosphorylate phosphatidylinositol 3-phosphate and phosphatid…
SV_7652	7	158153071	158153744	673	PTPRN2	0	0.111979	0.179359	22.396	35.07	601698		This gene encodes a protein with sequence similarity to receptor-like protein tyrosine phosphatases. However, tyrosine phosphatase activity has not been experimentally validated for this protein. Studies of the rat ortholog suggest that the encoded protein may instead function as a phosphatidylinositol phosphatase with the ability to dephosphorylate phosphatidylinositol 3-phosphate and phosphatid…
SV_7661	7	158218681	158220763	2082	PTPRN2	0	0.25	0.288577	49.479	57.315	601698		This gene encodes a protein with sequence similarity to receptor-like protein tyrosine phosphatases. However, tyrosine phosphatase activity has not been experimentally validated for this protein. Studies of the rat ortholog suggest that the encoded protein may instead function as a phosphatidylinositol phosphatase with the ability to dephosphorylate phosphatidylinositol 3-phosphate and phosphatid…
SV_7666	7	158500741	158504754	4013		3219	0.127604	0.167335	23.958	29.459
SV_7747	8	1197691	1198698	1007	DLGAP2	0	0.294271	0.363727	58.333	72.745	605438		The product of this gene is a membrane-associated protein that may play a role in synapse organization and signalling in neuronal cells. This gene is biallelically expressed in the brain, however, only the paternal allele is expressed in the testis (PMID:18055845). Alternatively spliced transcript variants encoding different isoforms have been identified. [provided by RefSeq, Jun 2014]
SV_7776	8	1510951	1511721	770	DLGAP2	0	0.127604	0.0891784	23.438	16.032	605438		The product of this gene is a membrane-associated protein that may play a role in synapse organization and signalling in neuronal cells. This gene is biallelically expressed in the brain, however, only the paternal allele is expressed in the testis (PMID:18055845). Alternatively spliced transcript variants encoding different isoforms have been identified. [provided by RefSeq, Jun 2014]
SV_7785	8	1659301	1659875	574		2659	0.195312	0.162325	35.417	28.657
SV_7890	8	12233461	12236112	2651	FAM66A	0	0.283854	0.247495	56.771	49.098
SV_7951	8	21170011	21171479	1468		3051	0.0572917	0.0981964	11.458	19.639
SV_7976	8	25066681	25070660	3979	DOCK5	0	0.401042	0.438878	86.979	79.158	616904		This gene encodes a member of the dedicator of cytokinesis protein family. Members of this family act as guanine nucleotide exchange factors for small Rho family G proteins. The protein encoded by this gene is thought to associate with adaptors CRK and CRKL, and function in regulation of intestinal epithelial cell spreading and migration on collagen IV. Similar proteins in mouse and zebrafish als…
SV_7999	8	29837521	29838293	772		22657	0.276042	0.305611	50	53.908
SV_8064	8	40289701	40296174	6473		88819	0.200521	0.254509	37.5	45.291
SV_8106	8	46842391	46844906	2515		648445	0.0885417	0.0971944	15.625	18.036
SV_8150	8	51031081	51038279	7198	SNTG1	0	0.104167	0.154309	20.312	27.255	608714		The protein encoded by this gene is a member of the syntrophin family. Syntrophins are cytoplasmic peripheral membrane proteins that typically contain 2 pleckstrin homology (PH) domains, a PDZ domain that bisects the first PH domain, and a C-terminal domain that mediates dystrophin binding. This family member plays a role in mediating gamma-enolase trafficking to the plasma membrane and in enhanc…
SV_8151	8	51224971	51228307	3336	SNTG1	0	0.078125	0.106212	15.104	19.038	608714		The protein encoded by this gene is a member of the syntrophin family. Syntrophins are cytoplasmic peripheral membrane proteins that typically contain 2 pleckstrin homology (PH) domains, a PDZ domain that bisects the first PH domain, and a C-terminal domain that mediates dystrophin binding. This family member plays a role in mediating gamma-enolase trafficking to the plasma membrane and in enhanc…
SV_8201	8	62035321	62035868	547		155014	0.138021	0.153307	26.562	29.058
SV_8441	8	108781411	108782431	1020		130132	0.145833	0.112224	27.604	21.643
SV_8569	8	131850751	131852758	2007	ADCY8	0	0.263021	0.299599	40.104	51.303	103070		Adenylate cyclase is a membrane bound enzyme that catalyses the formation of cyclic AMP from ATP. The enzymatic activity is under the control of several hormones, and different polypeptides participate in the transduction of the signal from the receptor to the catalytic moiety. Stimulatory or inhibitory receptors (Rs and Ri) interact with G proteins (Gs and Gi) that exhibit GTPase activity and th…
SV_8653	8	143064061	143065099	1038		15575	0.359375	0.311623	71.354	62.325
SV_8654	8	143064331	143065400	1069		15305	0.356771	0.306613	71.354	61.323
SV_8670	8	144153841	144154442	601		18121	0.325521	0.264529	64.062	52.305
SV_8672	8	144154591	144155338	747		18871	0.0755208	0.11022	15.104	22.044
SV_8677	8	144248971	144249728	757		6918	0.117188	0.171343	23.438	33.467
SV_8678	8	144249241	144250011	770		7188	0.101562	0.125251	20.312	25.05
SV_8702	8	145604131	145605187	1056	ADCK5	0	0.338542	0.372745	67.708	74.549
SV_8703	8	145604131	145605285	1154	ADCK5	0	0.445312	0.370741	67.708	75.15
SV_8704	8	145604521	145605385	864	ADCK5	0	0.109375	0.147295	21.875	29.459
SV_8715	8	145851451	145852013	562	ARHGAP39	0	0.0885417	0.0741483	17.708	14.83	615880
SV_8718	8	145912741	145913283	542		1544	0.229167	0.237475	45.833	47.495
SV_8727	9	320251	322508	2257	DOCK8	0	0.192708	0.189379	22.396	23.246	611432	Hyper-IgE recurrent infection syndrome, AR, 243700 (3)(AR)	This gene encodes a member of the DOCK180 family of guanine nucleotide exchange factors. Guanine nucleotide exchange factors interact with Rho GTPases and are components of intracellular signaling networks. Mutations in this gene result in the autosomal recessive form of the hyper-IgE syndrome. Alternatively spliced transcript variants encoding different isoforms have been described.[provided by …
SV_8730	9	400441	400980	539	DOCK8	0	0.338542	0.411824	48.438	59.118	611432	Hyper-IgE recurrent infection syndrome, AR, 243700 (3)(AR)	This gene encodes a member of the DOCK180 family of guanine nucleotide exchange factors. Guanine nucleotide exchange factors interact with Rho GTPases and are components of intracellular signaling networks. Mutations in this gene result in the autosomal recessive form of the hyper-IgE syndrome. Alternatively spliced transcript variants encoding different isoforms have been described.[provided by …
SV_8884	9	22991641	22992202	561		167429	0.101562	0.0731463	20.312	14.629
SV_8885	9	22991941	22992477	536		167729	0.106771	0.0761523	20.312	14.629
SV_8886	9	22992301	22992895	594		168089	0.0963542	0.0721443	19.271	14.429
SV_8919	9	28047361	28051206	3845	LINGO2	0	0.0546875	0.0961924	10.938	18.437	609793
SV_8942	9	33423361	33424666	1305		17790	0.125	0.148297	24.479	27.655
SV_8951	9	34181551	34182338	787	UBAP1	0	0.164062	0.123246	30.208	22.846	609787	Spastic paraplegia 80, AD, 618418 (3)(AD)	This gene is a member of the UBA domain family, whose members include proteins having connections to ubiquitin and the ubiquitination pathway. The ubiquitin associated domain is thought to be a non-covalent ubiquitin binding domain consisting of a compact three helix bundle. This particular protein originates from a gene locus in a refined region on chromosome 9 undergoing loss of heterozygosity …
SV_8952	9	34182031	34182818	787	UBAP1	0	0.161458	0.121242	30.208	22.645	609787	Spastic paraplegia 80, AD, 618418 (3)(AD)	This gene is a member of the UBA domain family, whose members include proteins having connections to ubiquitin and the ubiquitination pathway. The ubiquitin associated domain is thought to be a non-covalent ubiquitin binding domain consisting of a compact three helix bundle. This particular protein originates from a gene locus in a refined region on chromosome 9 undergoing loss of heterozygosity …
SV_8959	9	35372551	35374170	1619	UNC13B	0	0.0625	0.0781563	9.896	13.226	605836		This gene is expressed in the kidney cortical epithelial cells and is upregulated by hyperglycemia. The encoded protein shares a high level of similarity to the rat homolog, and contains 3 C2 domains and a diacylglycerol-binding C1 domain. Hyperglycemia increases the levels of diacylglycerol, which has been shown to induce apoptosis in cells transfected with this gene and thus contribute to the r…
SV_8991	9	44894311	44894911	600		95924	0.169271	0.129259	33.854	25.852
SV_9101	9	83269021	83270993	1972		619551	0.0572917	0.0811623	11.458	15.832
SV_9237	9	106568251	106569710	1459		193738	0.117188	0.146293	21.875	26.253
SV_9295	9	114725881	114726892	1011		28227	0.109375	0.140281	21.354	26.453
SV_9299	9	115777711	115782169	4458		3239	0.0625	0.0921844	11.979	17.435
SV_9314	9	117081991	117083376	1385		3311	0.208333	0.187375	38.542	33.667
SV_9371	9	129520441	129523261	2820		46843	0.15625	0.205411	29.167	37.275
SV_9375	9	130181611	130186069	4458		5041	0.223958	0.247495	38.021	43.888
SV_9396	9	132026701	132028110	1409		17993	0.411458	0.435872	68.75	74.148
SV_9431	9	134260531	134265967	5436		44945	0.0651042	0.0841683	13.021	16.232
SV_9466	9	136878511	136879386	875		12003	0.0755208	0.12024	14.062	22.645
SV_9470	9	137357941	137358699	758		25509	0.111979	0.108216	19.792	21.042
SV_9479	9	137741281	137741965	684	LOC101448202/MIR3689A/MIR3689D1	0	0.286458	0.320641	56.25	62.325
SV_9510	9	140223031	140224023	992	EXD3	0	0.0963542	0.138277	17.708	25.251
SV_9511	9	140223181	140224140	959	EXD3	0	0.226562	0.285571	27.083	37.275
SV_9532	9	140460961	140463007	2046	DPH7	0	0.307292	0.367735	58.854	72.144	613210		Diphthamide is a post-translationally modified histidine residue present in elongation factor 2, and is the target of diphtheria toxin. This gene encodes a protein that contains a WD-40 domain, and is thought to be involved in diphthamide biosynthesis. A similar protein in yeast functions as a methylesterase, converting methylated diphthine to diphthine, which can then undergo amidation to produc…
SV_9533	9	140461081	140463051	1970	DPH7	0	0.28125	0.333667	54.688	66.533	613210		Diphthamide is a post-translationally modified histidine residue present in elongation factor 2, and is the target of diphtheria toxin. This gene encodes a protein that contains a WD-40 domain, and is thought to be involved in diphthamide biosynthesis. A similar protein in yeast functions as a methylesterase, converting methylated diphthine to diphthine, which can then undergo amidation to produc…
SV_9540	9	140975911	140981913	6002	CACNA1B	0	0.184896	0.149299	35.938	27.856	601012	Neurodevelopmental disorder with seizures and nonepileptic hyperkinetic movements, 618497 (3)(AR)	The protein encoded by this gene is the pore-forming subunit of an N-type voltage-dependent calcium channel, which controls neurotransmitter release from neurons. The encoded protein forms a complex with alpha-2, beta, and delta subunits to form the high-voltage activated channel. This channel is sensitive to omega-conotoxin-GVIA and omega-agatoxin-IIIA but insensitive to dihydropyridines. Two tr…
SV_9551	10	391801	392439	638	DIP2C	0	0.0859375	0.10521	17.188	21.042	611380		This gene encodes a member of the disco-interacting protein homolog 2 family. The protein shares strong similarity with a Drosophila protein which interacts with the transcription factor disco and is expressed in the nervous system. [provided by RefSeq, Oct 2008]
SV_9553	10	392791	393328	537	DIP2C	0	0.171875	0.207415	34.375	41.483	611380		This gene encodes a member of the disco-interacting protein homolog 2 family. The protein shares strong similarity with a Drosophila protein which interacts with the transcription factor disco and is expressed in the nervous system. [provided by RefSeq, Oct 2008]
SV_9576	10	781381	782023	642		45773	0.208333	0.235471	41.667	47.094
SV_9595	10	1582591	1583376	785	ADARB2/ADARB2-AS1	0	0.192708	0.152305	38.542	30.461	602065
SV_9603	10	1741501	1742065	564	ADARB2	0	0.265625	0.337675	53.125	67.134	602065		This gene encodes a member of the double-stranded RNA adenosine deaminase family of RNA-editing enzymes and may play a regulatory role in RNA editing. [provided by RefSeq, Jul 2008]
SV_9605	10	1743331	1744205	874	ADARB2	0	0.307292	0.253507	61.458	50.701	602065		This gene encodes a member of the double-stranded RNA adenosine deaminase family of RNA-editing enzymes and may play a regulatory role in RNA editing. [provided by RefSeq, Jul 2008]
SV_9608	10	2564011	2565217	1206		20357	0.463542	0.437876	73.438	80.361
SV_9609	10	2564461	2565591	1130		20807	0.408854	0.426854	72.917	78.758
SV_9618	10	3499591	3500294	703	LOC105376360	0	0.0703125	0.0921844	14.062	18.437
SV_9640	10	6252001	6252981	980	PFKFB3	0	0.265625	0.273547	44.792	47.295	605319		The protein encoded by this gene belongs to a family of bifunctional proteins that are involved in both the synthesis and degradation of fructose-2,6-bisphosphate, a regulatory molecule that controls glycolysis in eukaryotes. The encoded protein has a 6-phosphofructo-2-kinase activity that catalyzes the synthesis of fructose-2,6-bisphosphate (F2,6BP), and a fructose-2,6-biphosphatase activity tha…
SV_9689	10	11407831	11408709	878		21158	0.440104	0.496994	85.417	98.196
SV_9690	10	11408521	11409324	803		21848	0.466146	0.445892	76.042	94.188
SV_9742	10	17310691	17315469	4778		31095	0.216146	0.184369	39.062	33.066
SV_9763	10	19996741	19998230	1489	MALRD1	0	0.348958	0.386774	60.417	68.337	617715		This gene encodes a conserved protein that features multiple MAM (meprin-A5-protein tyrosine phosphatase mu) and LDLR A2 (low density lipoprotein receptor A2) domains. Expression of this gene is enriched in the small intestine and is upregulated during differentiation of a human cell line that exhibits properties of intestinal epithelial cells. The encoded protein has been shown to modulate produ…
SV_9812	10	27638251	27642098	3847		14267	0.447917	0.356713	72.917	57.515
SV_9845	10	32257891	32260617	2726		40046	0.401042	0.43988	62.5	67.936
SV_9893	10	39101281	39102198	917		109910	0.317708	0.341683	63.542	68.337
SV_9904	10	42356161	42357452	1291		471152	0.265625	0.224449	53.125	44.89
SV_9905	10	42356911	42358181	1270		470402	0.263021	0.223447	52.604	44.689
SV_9911	10	42360991	42365737	4746		466322	0.270833	0.351703	54.167	70.341
SV_9913	10	42364171	42368840	4669		463142	0.109375	0.125251	21.875	25.05
SV_9915	10	42365971	42371665	5694		461342	0.143229	0.0961924	28.646	19.238
SV_9922	10	42375601	42381518	5917		451712	0.109375	0.158317	21.354	30.661
SV_9924	10	42375961	42381877	5916		451352	0.0833333	0.12024	16.146	22.445
SV_9925	10	42377101	42382051	4950		450212	0.0885417	0.1002	17.708	20.04
SV_9929	10	42386191	42389510	3319		441122	0.455729	0.388778	91.146	77.756
SV_9949	10	42529561	42535024	5463		297752	0.111979	0.10521	22.396	21.042
SV_9957	10	42535081	42538245	3164		292232	0.1875	0.240481	37.5	48.096
SV_9996	10	47139301	47140710	1409	LINC00842	0	0.161458	0.180361	32.292	36.072
SV_10197	10	85522711	85523925	1214		85866	0.0885417	0.108216	17.188	21.443
SV_10217	10	89275651	89276469	818	MINPP1	0	0.257812	0.278557	51.562	55.711	605391	{Thyroid carcinoma, follicular}, 188470 (3)(Somatic mutation, AD)	This gene encodes multiple inositol polyphosphate phosphatase; an enzyme that removes 3-phosphate from inositol phosphate substrates. It is the only enzyme known to hydrolzye inositol pentakisphosphate and inositol hexakisphosphate. This enzyme also converts 2,3 bisphosphoglycerate (2,3-BPG) to 2-phosphoglycerate; an activity formerly thought to be exclusive to 2,3-BPG synthase/2-phosphatase (BPG…
SV_10321	10	105053221	105054265	1044		3113	0.138021	0.1002	26.042	19.439
SV_10443	10	129059431	129060223	792	DOCK1	0	0.0703125	0.0541082	14.062	10.822	601403		This gene encodes a member of the dedicator of cytokinesis protein family. Dedicator of cytokinesis proteins act as guanine nucleotide exchange factors for small Rho family G proteins. The encoded protein regulates the small GTPase Rac, thereby influencing several biological processes, including phagocytosis and cell migration. Overexpression of this gene has also been associated with certain can…
SV_10464	10	132099151	132099728	577		120505	0.239583	0.227455	40.104	39.679
SV_10465	10	132099571	132100150	579		120925	0.210938	0.211423	39.062	39.279
SV_10468	10	132557311	132557943	632		203539	0.0703125	0.0511022	14.062	10.22
SV_10485	10	133730791	133731807	1016		17163	0.174479	0.237475	28.125	37.475
SV_10496	10	134165551	134166204	653	LRRC27	0	0.268229	0.295591	52.083	58.517
SV_10497	10	134165911	134166563	652	LRRC27	0	0.302083	0.350701	53.125	58.918
SV_10508	10	134319361	134320037	676		2586	0.263021	0.186373	78.646	89.178
SV_10611	11	1017151	1017779	628	MUC6	0	0.111979	0.164329	22.396	32.866	158374		This gene encodes a member of the mucin protein family. Mucins are high molecular weight glycoproteins produced by many epithelial tissues. The protein encoded by this gene is secreted and forms an insoluble mucous barrier that protects the gut lumen. [provided by RefSeq, Dec 2016]
SV_10613	11	1017451	1018098	647	MUC6	0	0.0546875	0.0891784	10.938	17.836	158374		This gene encodes a member of the mucin protein family. Mucins are high molecular weight glycoproteins produced by many epithelial tissues. The protein encoded by this gene is secreted and forms an insoluble mucous barrier that protects the gut lumen. [provided by RefSeq, Dec 2016]
SV_10619	11	1118911	1119507	596		14495	0.0911458	0.134269	18.229	26.854
SV_10669	11	5760061	5762357	2296		1293	0.479167	0.5	80.208	74.549
SV_10706	11	10292731	10293842	1111	SBF2	0	0.296875	0.275551	57.292	54.509	607697	Charcot-Marie-Tooth disease, type 4B2, 604563 (3)(AR)	This gene encodes a pseudophosphatase and member of the myotubularin-related protein family. This gene maps within the CMT4B2 candidate region of chromosome 11p15 and mutations in this gene have been associated with Charcot-Marie-Tooth Disease, type 4B2. [provided by RefSeq, Jul 2008]
SV_10711	11	11216131	11220303	4172		76289	0.114583	0.125251	22.917	25.05
SV_10749	11	16996771	16997314	543	PLEKHA7	0	0.388021	0.460922	77.604	92.184	612686
SV_10808	11	29967571	29968486	915		34096	0.330729	0.276553	55.208	47.094
SV_10830	11	32777251	32777826	575	CCDC73	0	0.132812	0.174349	26.042	34.87	612328
SV_10923	11	47057581	47063636	6055	C11orf49	0	0.182292	0.203407	31.771	36.874
SV_10924	11	47057581	47063658	6077	C11orf49	0	0.182292	0.203407	31.771	36.874
SV_10962	11	48809791	48811564	1773		243360	0.169271	0.195391	33.854	39.078
SV_10997	11	49759291	49760864	1573	LOC440040	0	0.117188	0.176353	22.396	32.064
SV_11002	11	50365921	50366473	552		2396	0.145833	0.133267	28.125	24.649
SV_11003	11	50366251	50366799	548		2066	0.151042	0.133267	28.125	24.649
SV_11064	11	51572161	51575548	3387		55950	0.229167	0.264529	39.062	45.491
SV_11082	11	54895261	54900095	4834		134396	0.226562	0.262525	38.542	45.291
SV_11134	11	58167001	58168200	1199		2936	0.135417	0.140281	25	26.854
SV_11234	11	69400831	69401418	587		55041	0.200521	0.229459	37.5	42.084
SV_11239	11	69982531	69984478	1947	ANO1	0	0.122396	0.168337	24.479	30.461	610108
SV_11363	11	93021121	93022164	1043		42761	0.111979	0.139279	20.312	25.251
SV_11379	11	96001921	96003414	1493	MAML2	0	0.135417	0.156313	26.042	29.659	607537		The protein encoded by this gene is a member of the Mastermind-like family of proteins. All family members are proline and glutamine-rich, and contain a conserved basic domain that binds the ankyrin repeat domain of the intracellular domain of the Notch receptors (ICN1-4) in their N-terminus, and a transcriptional activation domain in their C-terminus. This protein binds to an extended groove tha…
SV_11427	11	102751111	102752810	1699		5347	0.130208	0.111222	20.833	20.641
SV_11505	11	116991811	116992563	752		22667	0.0729167	0.0811623	13.542	15.631
SV_11506	11	116992501	116993275	774		22498	0.0546875	0.0761523	10.417	15.23
SV_11594	11	133963501	133964408	907	JAM3	0	0.203125	0.229459	38.542	45.09	606871	Hemorrhagic destruction of the brain, subependymal calcification, and cataracts, 613730 (3)(AR)	Tight junctions represent one mode of cell-to-cell adhesion in epithelial or endothelial cell sheets, forming continuous seals around cells and serving as a physical barrier to prevent solutes and water from passing freely through the paracellular space. The protein encoded by this immunoglobulin superfamily gene member is localized in the tight junctions between high endothelial cells. Unlike ot…
SV_11623	11	134911081	134912226	1145		54388	0.208333	0.235471	38.542	45.892
SV_11624	11	134911381	134912369	988		54688	0.169271	0.180361	33.854	35.872
SV_11653	12	1230691	1231450	759	ERC1	0	0.375	0.416834	75	83.367	607127		The protein encoded by this gene is a member of a family of RIM-binding proteins. RIMs are active zone proteins that regulate neurotransmitter release. This gene has been found fused to the receptor-type tyrosine kinase gene RET by gene rearrangement due to the translocation t(10;12)(q11;p13) in thyroid papillary carcinoma. Alternative splicing results in multiple transcript variants. [provided b…
SV_11662	12	2215441	2216275	834	CACNA1C	0	0.322917	0.328657	64.583	65.731	114205	Timothy syndrome, 601005 (3)(AD)	This gene encodes an alpha-1 subunit of a voltage-dependent calcium channel. Calcium channels mediate the influx of calcium ions into the cell upon membrane polarization. The alpha-1 subunit consists of 24 transmembrane segments and forms the pore through which ions pass into the cell. The calcium channel consists of a complex of alpha-1, alpha-2/delta, beta, and gamma subunits in a 1:1:1:1 ratio…
SV_11804	12	25670011	25670528	517	LMNTD1	0	0.289062	0.217435	85.417	94.99	617254
SV_11961	12	37993351	37994313	962		717205	0.143229	0.106212	25.521	20.441
SV_12032	12	40874761	40876424	1663	MUC19	0	0.153646	0.114228	30.729	22.846	612170		This gene encodes a member of the gel-forming mucin protein family. Mucin family members are glycoproteins that have tandem repeats which are extensively O-glycosylated. The structural features of mucin proteins are responsible for the gel-like properties of mucus. The encoded protein may be involved in disruption of the ocular surface in Sjogren syndrome. [provided by RefSeq, Apr 2014]
SV_12051	12	43020181	43027382	7201	LINC02402	0	0.226562	0.177355	41.667	32.465
SV_12090	12	49469821	49470409	588		6013	0.213542	0.260521	42.708	52.104
SV_12091	12	49470091	49470600	509		6283	0.393229	0.43988	63.021	70.341
SV_12153	12	60412351	60413538	1187		228716	0.177083	0.153307	34.375	29.86
SV_12268	12	82104481	82109038	4557	PPFIA2	0	0.104167	0.163327	19.271	30.06	603143		The protein encoded by this gene is a member of the LAR protein-tyrosine phosphatase-interacting protein (liprin) family. Liprins interact with members of LAR family of transmembrane protein tyrosine phosphatases, which are known to be important for axon guidance and mammary gland development. It has been proposed that liprins are multivalent proteins that form complex structures and act as scaff…
SV_12269	12	82139701	82144300	4599	PPFIA2	0	0.210938	0.273547	39.062	47.695	603143		The protein encoded by this gene is a member of the LAR protein-tyrosine phosphatase-interacting protein (liprin) family. Liprins interact with members of LAR family of transmembrane protein tyrosine phosphatases, which are known to be important for axon guidance and mammary gland development. It has been proposed that liprins are multivalent proteins that form complex structures and act as scaff…
SV_12297	12	86897101	86897777	676	MGAT4C	0	0.432292	0.406814	81.771	78.156	607385
SV_12298	12	87204781	87205690	909	MGAT4C	0	0.317708	0.289579	63.542	57.916	607385
SV_12321	12	93504301	93505414	1113	LOC643339	0	0.223958	0.179359	41.146	33.066
SV_12347	12	96010441	96012414	1973		32589	0.338542	0.272545	57.292	47.295
SV_12395	12	105369061	105373555	4494		11036	0.132812	0.214429	25.521	37.876
SV_12483	12	122185231	122185929	698	TMEM120B	0	0.367188	0.45491	59.896	70.942	616551
SV_12484	12	122185591	122186256	665	TMEM120B	0	0.315104	0.362725	57.812	68.136	616551
SV_12534	12	126783511	126789535	6024		101826	0.408854	0.422846	61.458	61.323
SV_12603	12	131867071	131867832	761		14971	0.291667	0.346693	52.083	61.723
SV_12604	12	131867311	131868064	753		15211	0.260417	0.302605	52.083	59.719
SV_12605	12	131867551	131868143	592		15451	0.226562	0.271543	41.667	52.104
SV_12608	12	131877361	131877949	588		25261	0.179688	0.210421	29.688	35.872
SV_12616	12	132065341	132066676	1335		65121	0.3125	0.358717	39.062	44.088
SV_12618	12	132065941	132067245	1304		64521	0.0520833	0.1002	7.812	16.232
SV_12635	12	132696841	132697512	671	GALNT9	0	0.330729	0.354709	53.125	66.733	606251		This gene encodes a member of the UDP-N-acetyl-alpha-D-galactosamine:polypeptide N-acetylgalactosaminyltransferase (GalNAc-T) family of enzymes. GalNAc-Ts initiate mucin-type O-linked glycosylation in the Golgi apparatus by catalyzing the transfer of GalNAc to serine and threonine residues on target proteins. They are characterized by an N-terminal transmembrane domain, a stem region, a lumenal c…
SV_12651	12	132815911	132818904	2993	GALNT9	0	0.0833333	0.119238	16.146	23.848	606251		This gene encodes a member of the UDP-N-acetyl-alpha-D-galactosamine:polypeptide N-acetylgalactosaminyltransferase (GalNAc-T) family of enzymes. GalNAc-Ts initiate mucin-type O-linked glycosylation in the Golgi apparatus by catalyzing the transfer of GalNAc to serine and threonine residues on target proteins. They are characterized by an N-terminal transmembrane domain, a stem region, a lumenal c…
SV_12689	12	133393921	133394472	551	GOLGA3	0	0.0755208	0.124248	15.104	24.85	602581		The Golgi apparatus, which participates in glycosylation and transport of proteins and lipids in the secretory pathway, consists of a series of stacked cisternae (flattened membrane sacs). Interactions between the Golgi and microtubules are thought to be important for the reorganization of the Golgi after it fragments during mitosis. This gene encodes a member of the golgin family of proteins whi…
SV_12703	13	19769461	19770983	1522		67478	0.132812	0.0821643	25.521	16.032
SV_12801	13	36530791	36532195	1404	DCLK1	0	0.257812	0.323647	51.562	64.729	604742		This gene encodes a member of the protein kinase superfamily and the doublecortin family. The protein encoded by this gene contains two N-terminal doublecortin domains, which bind microtubules and regulate microtubule polymerization, a C-terminal serine/threonine protein kinase domain, which shows substantial homology to Ca2+/calmodulin-dependent protein kinase, and a serine/proline-rich domain i…
SV_12818	13	39379261	39383386	4125	FREM2	0	0.132812	0.0841683	24.479	16.232	608945	Fraser syndrome 2, 617666 (3)(AR)	This gene encodes an integral membrane protein containing numerous CSPG (chondroitin sulfate proteoglycan element) repeats and Calx-beta domains. The encoded protein localizes to the basement membrane, forming a ternary complex that plays a role in epidermal-dermal interactions. This protein is important for the integrity of skin and renal epithelia. Mutations in this gene are associated with Fra…
SV_12884	13	49533331	49536432	3101		16716	0.1875	0.253507	25.521	36.673
SV_12886	13	49951411	49953863	2452	CAB39L	0	0.0989583	0.139279	19.271	26.453	612175
SV_12948	13	61286431	61287504	1073		16497	0.0859375	0.0641283	15.104	12.224
SV_12989	13	65638381	65638927	546		801797	0.223958	0.299599	44.792	59.92
SV_13030	13	72478321	72482404	4083		36979	0.0833333	0.0681363	16.667	13.627
SV_13149	13	94141291	94143825	2534	GPC6	0	0.317708	0.267535	52.604	49.098	604404	Omodysplasia 1, 258315 (3)(AR)	The glypicans comprise a family of glycosylphosphatidylinositol-anchored heparan sulfate proteoglycans, and they have been implicated in the control of cell growth and cell division. The glypican encoded by this gene is a putative cell surface coreceptor for growth factors, extracellular matrix proteins, proteases and anti-proteases. Mutations in this gene are associated with omodysplasia 1. [pro…
SV_13186	13	101894131	101896430	2299	NALCN	0	0.427083	0.376754	66.667	59.92	611549	Hypotonia, infantile, with psychomotor retardation and characteristic facies 1, 615419 (3)(AR)	This gene encodes a voltage-independent, nonselective cation channel which belongs to a family of voltage-gated sodium and calcium channels that regulates the resting membrane potential and excitability of neurons. This family is expressed throughout the nervous system and conducts a persistent sodium leak current that contributes to tonic neuronal excitability. The encoded protein forms a channe…
SV_13192	13	104091541	104092165	624		11506	0.315104	0.363727	63.021	72.745
SV_13197	13	104276761	104279176	2415		196726	0.0703125	0.0611222	13.542	11.222
SV_13210	13	106449301	106449921	620		35156	0.0703125	0.107214	14.062	19.639
SV_13211	13	106449511	106450130	619		35366	0.0729167	0.11022	14.583	19.639
SV_13280	13	113421121	113421689	568	ATP11A	0	0.4375	0.482966	72.917	81.162	605868	None	The protein encoded by this gene is an integral membrane ATPase. The encoded protein is probably phosphorylated in its intermediate state and likely drives the transport of ions such as calcium across membranes. Two transcript variants encoding different isoforms have been found for this gene. [provided by RefSeq, Jul 2008]
SV_13281	13	113421451	113422056	605	ATP11A	0	0.382812	0.413828	70.312	79.76	605868	None	The protein encoded by this gene is an integral membrane ATPase. The encoded protein is probably phosphorylated in its intermediate state and likely drives the transport of ions such as calcium across membranes. Two transcript variants encoding different isoforms have been found for this gene. [provided by RefSeq, Jul 2008]
SV_13318	13	114000541	114001592	1051	GRTP1	0	0.34375	0.405812	65.625	78.958
SV_13319	13	114000961	114002055	1094	GRTP1	0	0.364583	0.42485	66.146	80.762
SV_13325	13	114089731	114090534	803	ADPRHL1	0	0.28125	0.344689	56.25	68.938	610620		ADP-ribosylation is a reversible posttranslational modification used to regulate protein function. ADP-ribosyltransferases (see ART1; MIM 601625) transfer ADP-ribose from NAD+ to the target protein, and ADP-ribosylhydrolases, such as ADPRHL1, reverse the reaction (Glowacki et al., 2002 [PubMed 12070318]).[supplied by OMIM, Mar 2008]
SV_13329	13	114090601	114091138	537	ADPRHL1	0	0.372396	0.455912	74.479	91.182	610620		ADP-ribosylation is a reversible posttranslational modification used to regulate protein function. ADP-ribosyltransferases (see ART1; MIM 601625) transfer ADP-ribose from NAD+ to the target protein, and ADP-ribosylhydrolases, such as ADPRHL1, reverse the reaction (Glowacki et al., 2002 [PubMed 12070318]).[supplied by OMIM, Mar 2008]
SV_13356	13	114754111	114755011	900	RASA3	0	0.127604	0.149299	25.521	29.86	605182		This gene encodes a protein that binds inositol 1,3,4,5-tetrakisphosphate and stimulates the GTPase activity of Ras p21. This protein functions as a negative regulator of the Ras signalling pathway. It is localized to the cell membrane via a pleckstrin homology (PH) domain in the C-terminal region. Alternative splicing results in multiple transcript variants. [provided by RefSeq, Mar 2016]
SV_13405	14	19817521	19819152	1631		62687	0.15625	0.118236	31.25	23.647
SV_13413	14	20550901	20555538	4637		21759	0.398438	0.45491	77.083	69.94
SV_13510	14	35507701	35509503	1802		6411	0.304688	0.322645	54.688	58.517
SV_13511	14	35605621	35615020	9399	KIAA0391	0	0.325521	0.356713	55.208	59.118
SV_13517	14	36417631	36418249	618		76462	0.21875	0.259519	40.625	48.096
SV_13537	14	39987511	39991998	4487		85807	0.184896	0.157315	36.979	31.463
SV_13616	14	52378321	52378909	588	GNG2	0	0.239583	0.223447	47.396	44.088	606981		This gene encodes one of the gamma subunits of a guanine nucleotide-binding protein. Such proteins are involved in signaling mechanisms across membranes. Various subunits forms heterodimers which then interact with the different signal molecules. [provided by RefSeq, Aug 2011]
SV_13617	14	52378711	52379300	589	GNG2	0	0.276042	0.250501	47.396	44.088	606981		This gene encodes one of the gamma subunits of a guanine nucleotide-binding protein. Such proteins are involved in signaling mechanisms across membranes. Various subunits forms heterodimers which then interact with the different signal molecules. [provided by RefSeq, Aug 2011]
SV_13661	14	61058041	61059485	1444		47892	0.390625	0.462926	60.417	71.743
SV_13751	14	76390411	76392409	1998	TTLL5	0	0.0859375	0.106212	17.188	21.242	612268	Cone-rod dystrophy 19, 615860 (3)(AR)	This gene encodes a member of the tubulin tyrosine ligase like protein family. This protein interacts with two glucocorticoid receptor coactivators, transcriptional intermediary factor 2 and steroid receptor coactivator 1. This protein may function as a coregulator of glucocorticoid receptor mediated gene induction and repression. This protein may also function as an alpha tubulin polyglutamylase…
SV_13789	14	82499101	82503325	4224		289619	0.369792	0.407816	89.062	82.966
SV_13816	14	85139101	85139627	526		599174	0.265625	0.311623	53.125	61.523
SV_13817	14	85139461	85139972	511		598814	0.330729	0.358717	54.167	61.723
SV_13843	14	90991741	90992377	636		8188	0.151042	0.186373	29.688	37.074
SV_13879	14	98784001	98785133	1132		339540	0.309896	0.299599	56.771	54.309
SV_13980	14	105743221	105743847	626	BRF1	0	0.0572917	0.0861723	11.458	17.234	604902	Cerebellofaciodental syndrome, 616202 (3)(AR)	This gene encodes one of the three subunits of the RNA polymerase III transcription factor complex. This complex plays a central role in transcription initiation by RNA polymerase III on genes encoding tRNA, 5S rRNA, and other small structural RNAs. The gene product belongs to the TF2B family. Several alternatively spliced variants encoding different isoforms, that function at different promoters…
SV_14022	15	20309371	20311304	1933		178625	0.0755208	0.123246	15.104	24.449
SV_14024	15	20310661	20311505	844		177335	0.184896	0.173347	36.979	34.669
SV_14037	15	21316771	21317835	1064		61606	0.322917	0.295591	64.583	59.118
SV_14044	15	22336831	22343993	7162	LINC02203/LOC101927079	0	0.403646	0.357715	77.604	67.134
SV_14060	15	23103631	23104343	712	LOC283683	0	0.111979	0.0621242	22.396	12.425
SV_14107	15	29901181	29903116	1935		65957	0.15625	0.129259	29.688	24.248
SV_14136	15	35531011	35535768	4757		747	0.0833333	0.116232	16.146	23.046
SV_14156	15	39744991	39745592	601		128288	0.333333	0.411824	66.667	82.365
SV_14569	15	101097301	101098690	1389	PRKXP1	0	0.25	0.253507	50	50.701
SV_14608	16	998881	999946	1065	LMF1	0	0.114583	0.0871743	21.875	16.232	611761	Lipase deficiency, combined, 246650 (3)(AR)
SV_14634	16	1000561	1001420	859	LMF1	0	0.0911458	0.147295	16.667	27.255	611761	Lipase deficiency, combined, 246650 (3)(AR)
SV_14668	16	4067281	4067789	508	ADCY9	0	0.122396	0.0601202	24.479	12.024	603302		Adenylate cyclase is a membrane bound enzyme that catalyses the formation of cyclic AMP from ATP. It is regulated by a family of G protein-coupled receptors, protein kinases, and calcium. The type 9 adenylyl cyclase is a widely distributed adenylyl cyclase, and it is stimulated by beta-adrenergic receptor activation but is insensitive to forskolin, calcium, and somatostatin. [provided by RefSeq, …
SV_14672	16	4067611	4068173	562	ADCY9	0	0.265625	0.170341	53.125	34.068	603302		Adenylate cyclase is a membrane bound enzyme that catalyses the formation of cyclic AMP from ATP. It is regulated by a family of G protein-coupled receptors, protein kinases, and calcium. The type 9 adenylyl cyclase is a widely distributed adenylyl cyclase, and it is stimulated by beta-adrenergic receptor activation but is insensitive to forskolin, calcium, and somatostatin. [provided by RefSeq, …
SV_14673	16	8107711	8110254	2543		344366	0.442708	0.336673	64.583	52.906
SV_14700	16	11683771	11685344	1573		2449	0.190104	0.241483	38.021	48.297
SV_14718	16	25340011	25343063	3052		71156	0.138021	0.123246	27.604	24.248
SV_14838	16	33545251	33547118	1867		26592	0.322917	0.403808	34.375	43.888
SV_14873	16	34003981	34005441	1460		260738	0.460938	0.483968	77.083	72.144
SV_14917	16	46387621	46391889	4268		115627	0.135417	0.175351	27.083	35.07
SV_14918	16	46396141	46401970	5829		107107	0.210938	0.256513	42.188	51.303
SV_14941	16	60910021	60913874	3853		179589	0.213542	0.169339	42.708	33.868
SV_14968	16	82309651	82310545	894		105822	0.106771	0.0651303	21.354	13.026
SV_14987	16	84501421	84504069	2648		454	0.174479	0.0761523	34.896	15.23
SV_14988	16	85149601	85150210	609		3487	0.328125	0.220441	65.625	44.088
SV_14990	16	85444681	85446398	1717		104750	0.356771	0.282565	71.354	56.513
SV_15045	16	88240441	88241094	653		11618	0.15625	0.208417	31.25	41.683
SV_15125	16	89495611	89496188	577	ANKRD11	0	0.0989583	0.104208	17.708	20.04	611192	KBG syndrome, 148050 (3)(AD)	This locus encodes an ankryin repeat domain-containing protein. The encoded protein inhibits ligand-dependent activation of transcription. Mutations in this gene have been associated with KBG syndrome, which is characterized by macrodontia, distinctive craniofacial features, short stature, skeletal anomalies, global developmental delay, seizures and intellectual disability. Alternatively spliced …
SV_15139	17	20851	21903	1052	DOC2B	0	0.273438	0.258517	91.667	97.796	604568		There are at least two protein isoforms of the Double C2 protein, namely alpha (DOC2A) and beta (DOC2B), which contain two C2-like domains. DOC2A and DOC2B are encoded by different genes; these genes are at times confused with the unrelated DAB2 gene which was initially named DOC-2. DOC2B is expressed ubiquitously and is suggested to be involved in Ca(2+)-dependent intracellular vesicle trafficki…
SV_15140	17	70351	71100	749	RPH3AL	0	0.213542	0.242485	42.708	48.497	604881		The protein encoded by this gene plays a direct regulatory role in calcium-ion-dependent exocytosis in both endocrine and exocrine cells and plays a key role in insulin secretion by pancreatic cells. This gene is likely a tumor suppressor. Alternative splicing results in multiple transcript variants encoding distinct isoforms. [provided by RefSeq, Jun 2010]
SV_15141	17	70651	71347	696	RPH3AL	0	0.294271	0.348697	54.167	63.727	604881		The protein encoded by this gene plays a direct regulatory role in calcium-ion-dependent exocytosis in both endocrine and exocrine cells and plays a key role in insulin secretion by pancreatic cells. This gene is likely a tumor suppressor. Alternative splicing results in multiple transcript variants encoding distinct isoforms. [provided by RefSeq, Jun 2010]
SV_15163	17	137401	138789	1388	RPH3AL	0	0.135417	0.180361	18.229	25.852	604881		The protein encoded by this gene plays a direct regulatory role in calcium-ion-dependent exocytosis in both endocrine and exocrine cells and plays a key role in insulin secretion by pancreatic cells. This gene is likely a tumor suppressor. Alternative splicing results in multiple transcript variants encoding distinct isoforms. [provided by RefSeq, Jun 2010]
SV_15164	17	138301	138966	665	RPH3AL	0	0.0807292	0.10521	16.146	20.842	604881		The protein encoded by this gene plays a direct regulatory role in calcium-ion-dependent exocytosis in both endocrine and exocrine cells and plays a key role in insulin secretion by pancreatic cells. This gene is likely a tumor suppressor. Alternative splicing results in multiple transcript variants encoding distinct isoforms. [provided by RefSeq, Jun 2010]
SV_15171	17	166081	166803	722	RPH3AL	0	0.361979	0.423848	72.396	84.77	604881		The protein encoded by this gene plays a direct regulatory role in calcium-ion-dependent exocytosis in both endocrine and exocrine cells and plays a key role in insulin secretion by pancreatic cells. This gene is likely a tumor suppressor. Alternative splicing results in multiple transcript variants encoding distinct isoforms. [provided by RefSeq, Jun 2010]
SV_15196	17	844771	845720	949	NXN	0	0.140625	0.176353	28.125	35.271	612895	Robinow syndrome, AR 2, 618529 (3)(AR)	This gene encodes a member of the thioredoxin superfamily, a group of small, multifunctional redox-active proteins. Members of this family are characterized by a conserved active motif called the thioredoxin fold that catalyzes disulfide bond formation and isomerization. The encoded protein acts a redox-dependent regulator of the Wnt signaling pathway and is involved in cell growth and differenti…
SV_15197	17	845461	846393	932	NXN	0	0.0989583	0.126253	19.792	25.251	612895	Robinow syndrome, AR 2, 618529 (3)(AR)	This gene encodes a member of the thioredoxin superfamily, a group of small, multifunctional redox-active proteins. Members of this family are characterized by a conserved active motif called the thioredoxin fold that catalyzes disulfide bond formation and isomerization. The encoded protein acts a redox-dependent regulator of the Wnt signaling pathway and is involved in cell growth and differenti…
SV_15211	17	968401	968983	582	ABR	0	0.184896	0.239479	35.938	47.695	600365		This gene encodes a protein that is similar to the protein encoded by the breakpoint cluster region gene located on chromosome 22. The protein encoded by this gene contains a GTPase-activating protein domain, a domain found in members of the Rho family of GTP-binding proteins. Functional studies in mice determined that this protein plays a role in vestibular morphogenesis. Alternatively spliced t…
SV_15212	17	968461	968997	536	ABR	0	0.28125	0.372745	53.646	72.345	600365		This gene encodes a protein that is similar to the protein encoded by the breakpoint cluster region gene located on chromosome 22. The protein encoded by this gene contains a GTPase-activating protein domain, a domain found in members of the Rho family of GTP-binding proteins. Functional studies in mice determined that this protein plays a role in vestibular morphogenesis. Alternatively spliced t…
SV_15220	17	1097671	1098207	536	ABR	0	0.385417	0.41984	77.083	83.367	600365		This gene encodes a protein that is similar to the protein encoded by the breakpoint cluster region gene located on chromosome 22. The protein encoded by this gene contains a GTPase-activating protein domain, a domain found in members of the Rho family of GTP-binding proteins. Functional studies in mice determined that this protein plays a role in vestibular morphogenesis. Alternatively spliced t…
SV_15237	17	1602181	1602981	800		3902	0.197917	0.160321	38.542	30.862
SV_15246	17	1643221	1643981	760		1328	0.0546875	0.0971944	10.938	19.439
SV_15250	17	1644151	1645041	890		1978	0.0859375	0.127255	17.188	25.451
SV_15251	17	1644511	1645358	847		1618	0.0963542	0.138277	18.75	27.455
SV_15263	17	2258431	2260192	1761	SGSM2	0	0.273438	0.345691	50	64.93	611418		The protein encoded by this gene is a GTPase activator with activity towards RAB32 and RAB33B, which are regulators of membrane trafficking. The encoded protein inactivates RAB32 and can bind RAB9A-GTP, a protein required for RAB32 activation. [provided by RefSeq, Oct 2016]
SV_15297	17	3993121	3993677	556	ZZEF1	0	0.341146	0.377756	68.229	75.551
SV_15327	17	7524421	7524953	532	SHBG	0	0.151042	0.188377	29.167	37.275	182205		This gene encodes a steroid binding protein that was first described as a plasma protein secreted by the liver but is now thought to participate in the regulation of steroid responses. The encoded protein transports androgens and estrogens in the blood, binding each steroid molecule as a dimer formed from identical or nearly identical monomers. Polymorphisms in this gene have been associated with…
SV_15328	17	7524661	7525185	524	SHBG	0	0.15625	0.202405	29.167	37.275	182205		This gene encodes a steroid binding protein that was first described as a plasma protein secreted by the liver but is now thought to participate in the regulation of steroid responses. The encoded protein transports androgens and estrogens in the blood, binding each steroid molecule as a dimer formed from identical or nearly identical monomers. Polymorphisms in this gene have been associated with…
SV_15361	17	14189911	14191580	1669		14455	0.346354	0.342685	85.938	90.18
SV_15365	17	15183451	15185716	2265		14761	0.169271	0.231463	30.208	40.681
SV_15374	17	16505431	16506324	893		18616	0.328125	0.305611	65.104	60.721
SV_15385	17	18791131	18792168	1037	PRPSAP2	0	0.320312	0.316633	57.812	55.311	603762		This gene encodes a protein that associates with the enzyme phosphoribosylpyrophosphate synthetase (PRS). PRS catalyzes the formation of phosphoribosylpyrophosphate which is a substrate for synthesis of purine and pyrimidine nucleotides, histidine, tryptophan and NAD. PRS exists as a complex with two catalytic subunits and two associated subunits. This gene encodes a non-catalytic associated subu…
SV_15407	17	21548431	21549130	699		93490	0.200521	0.134269	40.104	26.854
SV_15408	17	21548911	21549621	710		93970	0.304688	0.266533	60.938	53.307
SV_15426	17	22255741	22262891	7150		231750	0.294271	0.248497	58.854	49.699
SV_15456	17	30106621	30107565	944		72262	0.205729	0.145291	36.458	26.453
SV_15471	17	35778961	35782435	3474	TADA2A	0	0.221354	0.266533	41.146	46.293	602276		Many DNA-binding transcriptional activator proteins enhance the initiation rate of RNA polymerase II-mediated gene transcription by interacting functionally with the general transcription machinery bound at the basal promoter. Adaptor proteins are usually required for this activation, possibly to acetylate and destabilize nucleosomes, thereby relieving chromatin constraints at the promoter. The p…
SV_15556	17	54950311	54952607	2296		4275	0.179688	0.196393	35.938	39.279
SV_15572	17	57363931	57365729	1798		10601	0.291667	0.260521	51.562	46.493
SV_15685	17	76240981	76242286	1305		3913	0.0625	0.0611222	11.979	12.224
SV_15697	17	78288211	78289340	1129	RNF213	0	0.453125	0.498998	61.979	71.743	613768		This gene encodes a protein containing a C3HC4-type RING finger domain, which is a specialized type of Zn-finger that binds two atoms of zinc and is thought to be involved in mediating protein-protein interactions. The protein also contains an AAA domain, which is associated with ATPase activity. This gene is a susceptibility gene for Moyamoya disease, a vascular disorder of intracranial arteries…
SV_15698	17	78288481	78289638	1157	RNF213	0	0.395833	0.447896	57.292	69.339	613768		This gene encodes a protein containing a C3HC4-type RING finger domain, which is a specialized type of Zn-finger that binds two atoms of zinc and is thought to be involved in mediating protein-protein interactions. The protein also contains an AAA domain, which is associated with ATPase activity. This gene is a susceptibility gene for Moyamoya disease, a vascular disorder of intracranial arteries…
SV_15702	17	78461731	78462686	955		11327	0.0911458	0.141283	18.229	28.257
SV_15703	17	78461881	78462897	1016		11477	0.236979	0.342685	38.021	56.713
SV_15704	17	78462391	78463353	962		11987	0.221354	0.341683	37.5	56.112
SV_15705	17	78462901	78463942	1041		12497	0.111979	0.186373	21.875	36.673
SV_15706	17	78463171	78463843	672		12767	0.330729	0.495992	50.521	74.148
SV_15707	17	78463291	78463924	633		12887	0.346354	0.481964	60.417	79.96
SV_15709	17	78717661	78718276	615	RPTOR	0	0.184896	0.231463	31.771	40.882	607130		This gene encodes a component of a signaling pathway that regulates cell growth in response to nutrient and insulin levels. The encoded protein forms a stoichiometric complex with the mTOR kinase, and also associates with eukaryotic initiation factor 4E-binding protein-1 and ribosomal protein S6 kinase. The protein positively regulates the downstream effector ribosomal protein S6 kinase, and nega…
SV_15710	17	78718021	78718674	653	RPTOR	0	0.273438	0.340681	44.271	56.513	607130		This gene encodes a component of a signaling pathway that regulates cell growth in response to nutrient and insulin levels. The encoded protein forms a stoichiometric complex with the mTOR kinase, and also associates with eukaryotic initiation factor 4E-binding protein-1 and ribosomal protein S6 kinase. The protein positively regulates the downstream effector ribosomal protein S6 kinase, and nega…
SV_15738	17	80929411	80930069	658	B3GNTL1	0	0.231771	0.305611	45.312	60.721	615337
SV_15739	17	80929591	80930159	568	B3GNTL1	0	0.424479	0.498998	65.625	76.754	615337
SV_15740	17	80929951	80930500	549	B3GNTL1	0	0.328125	0.367735	64.062	72.345	615337
SV_15743	17	80933011	80933853	842	B3GNTL1	0	0.0833333	0.123246	16.667	24.449	615337
SV_15748	17	80961811	80962635	824	B3GNTL1	0	0.0989583	0.147295	19.792	28.257	615337
SV_15812	18	9815371	9816252	881	RAB31	0	0.351562	0.415832	63.542	76.353	605694		Small GTP-binding proteins of the RAB family, such as RAB31, play essential roles in vesicle and granule targeting (Bao et al., 2002 [PubMed 11784320]).[supplied by OMIM, Jul 2009]
SV_15843	18	13674271	13675052	781	FAM210A	0	0.351562	0.433868	57.812	69.539	617975
SV_15846	18	13675561	13676074	513	FAM210A	0	0.210938	0.263527	42.188	52.505	617975
SV_15885	18	23747791	23751313	3522	PSMA8	0	0.239583	0.283567	42.708	47.695	617841
SV_15935	18	39585901	39586541	640	PIK3C3	0	0.197917	0.256513	36.458	44.289	602609
SV_15941	18	41031541	41032544	1003		173926	0.393229	0.440882	66.146	72.745
SV_15971	18	46966411	46967574	1163	DYM	0	0.0729167	0.138277	11.458	21.643	607461	Smith-McCort dysplasia, 607326 (3)(AR)	This gene encodes a protein which regulates Golgi-associated secretory pathways that are essential to endochondral bone formation during early development. This gene is also believed to play a role in early brain development. This gene is widely expressed in embryos and is particularly abundant in chodrocytes and brain tissues. It encodes a peripheral membrane protein which shuttles between the c…
SV_15980	18	49196761	49198915	2154		107922	0.372396	0.413828	60.938	66.333
SV_16046	18	64959001	64967224	8223		210078	0.348958	0.316633	56.771	51.503
SV_16096	18	74347201	74348018	817	LINC01927	0	0.257812	0.244489	49.479	45.892
SV_16111	18	76130101	76130827	726		424418	0.182292	0.226453	35.417	43.888
SV_16132	18	76414231	76414753	522		326043	0.216146	0.372745	30.729	48.697
SV_16173	18	77525011	77525708	697		10501	0.161458	0.251503	32.292	49.699
SV_16195	19	350611	351426	815		5770	0.442708	0.350701	68.75	56.112
SV_16210	19	431521	432376	855	SHC2	0	0.0963542	0.0541082	19.271	10.822	605217
SV_16227	19	878491	879019	528	MED16	0	0.0755208	0.0991984	13.021	19.439	604062
SV_16230	19	1034251	1035568	1317	CNN2	0	0.0963542	0.137275	16.146	21.643	602373		The protein encoded by this gene, which can bind actin, calmodulin, troponin C, and tropomyosin, may function in the structural organization of actin filaments. The encoded protein could play a role in smooth muscle contraction and cell adhesion. Several pseudogenes of this gene have been identified, and are present on chromosomes 1, 2, 3, 6, 9, 11, 13, 15, 16, 21 and 22. Alternative splicing res…
SV_16255	19	2348581	2349129	548	SPPL2B	0	0.119792	0.0671343	23.958	13.427	608239		This gene encodes a member of the GXGD family of aspartic proteases. The GXGD proteases are transmembrane proteins with two conserved catalytic motifs localized within the membrane-spanning regions. This enzyme localizes to endosomes, lysosomes, and the plasma membrane. It cleaves the transmembrane domain of tumor necrosis factor alpha to release the intracellular domain, which triggers cytokine …
SV_16256	19	2349181	2349715	534	SPPL2B	0	0.231771	0.336673	45.312	65.932	608239		This gene encodes a member of the GXGD family of aspartic proteases. The GXGD proteases are transmembrane proteins with two conserved catalytic motifs localized within the membrane-spanning regions. This enzyme localizes to endosomes, lysosomes, and the plasma membrane. It cleaves the transmembrane domain of tumor necrosis factor alpha to release the intracellular domain, which triggers cytokine …
SV_16262	19	2713831	2714451	620		733	0.179688	0.245491	32.812	47.295
SV_16268	19	2909521	2910845	1324	ZNF57	0	0.265625	0.349699	42.708	57.515
SV_16411	19	12753331	12754506	1175		3990	0.078125	0.101202	15.625	18.637
SV_16436	19	15784711	15785399	688	CYP4F12	0	0.226562	0.332665	42.708	63.327	611485		This gene encodes a member of the cytochrome P450 superfamily of enzymes. The cytochrome P450 proteins are monooxygenases which catalyze many reactions involved in drug metabolism and synthesis of cholesterol, steroids and other lipids. This protein likely localizes to the endoplasmic reticulum. When expressed in yeast the enzyme is capable of oxdizing arachidonic acid. It can also catalyze the e…
SV_16440	19	15787711	15788338	627	CYP4F12	0	0.333333	0.161323	68.229	85.17	611485		This gene encodes a member of the cytochrome P450 superfamily of enzymes. The cytochrome P450 proteins are monooxygenases which catalyze many reactions involved in drug metabolism and synthesis of cholesterol, steroids and other lipids. This protein likely localizes to the endoplasmic reticulum. When expressed in yeast the enzyme is capable of oxdizing arachidonic acid. It can also catalyze the e…
SV_16442	19	15889261	15890003	742	CYP4F24P	0	0.260417	0.341683	48.438	67.134
SV_16448	19	16043311	16044907	1596	CYP4F11	0	0.260417	0.284569	41.667	49.699	611517		This gene, CYP4F11, encodes a member of the cytochrome P450 superfamily of enzymes. The cytochrome P450 proteins are monooxygenases which catalyze many reactions involved in drug metabolism and synthesis of cholesterol, steroids and other lipids. This gene is part of a cluster of cytochrome P450 genes on chromosome 19. Another member of this family, CYP4F2, is approximately 16 kb away. Alternativ…
SV_16535	19	24618931	24620138	1207		272682	0.0546875	0.0561122	10.938	11.222
SV_16536	19	27732361	27733250	889		549039	0.333333	0.278557	65.625	55.711
SV_16537	19	27732811	27735354	2543		548589	0.104167	0.157315	20.833	31.463
SV_16577	19	28002121	28003516	1395		279279	0.0729167	0.101202	14.062	19.639
SV_16605	19	30316771	30317290	519		1547	0.182292	0.175351	34.375	33.267
SV_16641	19	36840751	36847044	6293	ZFP14	0	0.242188	0.205411	43.75	36.673
SV_16709	19	48453691	48459144	5453	SNAR-C1/SNAR-C2/SNAR-C5	0	0.130208	0.11022	26.042	21.844
SV_16754	19	53096011	53097630	1619		3925	0.302083	0.262525	54.167	45.892
SV_16757	19	53316661	53319963	3302	ZNF28	0	0.101562	0.142285	18.229	26.052
SV_16780	19	54423721	54424601	880	CACNG7	0	0.21875	0.246493	43.75	49.299	606899		The protein encoded by this gene is a type II transmembrane AMPA receptor regulatory protein (TARP). TARPs regulate both trafficking and channel gating of the AMPA receptors. This gene is part of a functionally diverse eight-member protein subfamily of the PMP-22/EMP/MP20 family and is located in a cluster with two family members, a type I TARP and a calcium channel gamma subunit. [provided by Re…
SV_16781	19	54423841	54424718	877	CACNG7	0	0.226562	0.274549	44.792	53.908	606899		The protein encoded by this gene is a type II transmembrane AMPA receptor regulatory protein (TARP). TARPs regulate both trafficking and channel gating of the AMPA receptors. This gene is part of a functionally diverse eight-member protein subfamily of the PMP-22/EMP/MP20 family and is located in a cluster with two family members, a type I TARP and a calcium channel gamma subunit. [provided by Re…
SV_16785	19	54424891	54425394	503	CACNG7	0	0.0859375	0.119238	16.146	23.246	606899		The protein encoded by this gene is a type II transmembrane AMPA receptor regulatory protein (TARP). TARPs regulate both trafficking and channel gating of the AMPA receptors. This gene is part of a functionally diverse eight-member protein subfamily of the PMP-22/EMP/MP20 family and is located in a cluster with two family members, a type I TARP and a calcium channel gamma subunit. [provided by Re…
SV_16815	19	54983131	54983962	831	CDC42EP5	0	0.0520833	0.0721443	10.417	14.429	609171		Cell division control protein 42 (CDC42), a small Rho GTPase, regulates the formation of F-actin-containing structures through its interaction with the downstream effector proteins. The protein encoded by this gene is a member of the Borg (binder of Rho GTPases) family of CDC42 effector proteins. Borg family proteins contain a CRIB (Cdc42/Rac interactive-binding) domain. They bind to CDC42 and re…
SV_16826	19	55576111	55577239	1128	RDH13	0	0.104167	0.0681363	19.271	13.026			This gene encodes a mitochondrial short-chain dehydrogenase/reductase, which catalyzes the reduction and oxidation of retinoids. The encoded enzyme may function in retinoic acid production and may also protect the mitochondria against oxidative stress. Alternatively spliced transcript variants have been described. [provided by RefSeq, Mar 2009]
SV_16843	19	56747311	56748481	1170	ZSCAN5A	0	0.195312	0.160321	39.062	32.064
SV_16861	19	59051551	59053428	1877	ZBTB45	0	0.289062	0.363727	57.812	72.745
SV_16862	19	59052121	59053939	1818	ZBTB45	0	0.130208	0.183367	26.042	36.673
SV_16909	20	6025711	6027650	1939	LRRN4	0	0.109375	0.0921844	21.875	17.836
SV_16966	20	20337271	20337849	578	CFAP61	0	0.291667	0.358717	58.333	71.343
SV_16967	20	20337271	20338498	1227	CFAP61	0	0.239583	0.272545	46.354	54.309
SV_16968	20	20337301	20337854	553	CFAP61	0	0.304688	0.355711	59.896	70.942
SV_17009	20	26204851	26205626	775		14982	0.416667	0.374749	83.333	74.95
SV_17024	20	29441041	29442303	1262		72542	0.276042	0.184369	55.208	36.874
SV_17066	20	37055281	37056005	724	SNHG17/SNORA71A	0	0.106771	0.0961924	19.792	18.236
SV_17073	20	40841881	40844181	2300	PTPRT	0	0.151042	0.160321	30.208	32.064	608712		The protein encoded by this gene is a member of the protein tyrosine phosphatase (PTP) family. PTPs are known to be signaling molecules that regulate a variety of cellular processes including cell growth, differentiation, mitotic cycle, and oncogenic transformation. This PTP possesses an extracellular region, a single transmembrane region, and two tandem intracellular catalytic domains, and thus …
SV_17083	20	42481291	42483813	2522		42066	0.0807292	0.0931864	14.583	18.437
SV_17174	20	60518251	60519700	1449		2578	0.0651042	0.0821643	13.021	16.232
SV_17175	20	60518341	60520180	1839		2668	0.138021	0.203407	23.958	31.062
SV_17176	20	60518521	60521058	2537		2848	0.078125	0.132265	14.062	21.042
SV_17177	20	60518761	60521295	2534		3088	0.101562	0.160321	14.062	21.443
SV_17178	20	60518851	60520584	1733		3178	0.161458	0.216433	23.958	31.062
SV_17179	20	60518971	60520912	1941		3298	0.169271	0.243487	23.438	32.465
SV_17180	20	60519511	60521149	1638		3838	0.104167	0.153307	19.792	26.854
SV_17202	20	61372621	61374789	2168	NTSR1	0	0.372396	0.322645	61.979	55.11	162651		Neurotensin receptor 1 belongs to the large superfamily of G-protein coupled receptors. NTSR1 mediates the multiple functions of neurotensin, such as hypotension, hyperglycemia, hypothermia, antinociception, and regulation of intestinal motility and secretion. [provided by RefSeq, Jul 2008]
SV_17220	20	62758291	62759256	965		20107	0.171875	0.178357	34.375	35.671
SV_17223	20	62764141	62765446	1305		25957	0.296875	0.366733	56.25	68.136
SV_17226	20	62806471	62807827	1356	MYT1	0	0.111979	0.143287	22.396	28.657	600379		The protein encoded by this gene is a member of a family of neural specific, zinc finger-containing DNA-binding proteins. The protein binds to the promoter regions of proteolipid proteins of the central nervous system and plays a role in the developing nervous system. [provided by RefSeq, Jul 2008]
SV_17233	21	9453001	9454464	1463		372830	0.0729167	0.0541082	14.583	10.822
SV_17240	21	10475191	10475844	653		430995	0.140625	0.224449	27.604	43.086
SV_17252	21	10729771	10730955	1184		176415	0.351562	0.317635	70.312	63.527
SV_17259	21	10750021	10752242	2221		156165	0.416667	0.466934	83.333	93.387
SV_17264	21	10756531	10760335	3804		149655	0.197917	0.209419	39.583	41.884
SV_17294	21	14344591	14346416	1825		65895	0.0859375	0.126253	17.188	25.251
SV_17296	21	14359441	14361320	1879		51045	0.414062	0.462926	82.812	92.585
SV_17300	21	14367361	14368378	1017		43125	0.09375	0.132265	18.75	26.453
SV_17307	21	15460771	15462103	1332		20363	0.463542	0.465932	67.708	71.944
SV_17316	21	16588381	16591467	3086		151255	0.364583	0.383768	58.333	62.325
SV_17348	21	25764061	25764612	551		36992	0.174479	0.156313	29.688	24.248
SV_17349	21	25764211	25764720	509		36842	0.307292	0.234469	34.375	28.657
SV_17390	21	36072601	36073520	919	CLIC6	0	0.078125	0.114228	15.104	22.645	615321		This gene encodes a member of the chloride intracellular channel family of proteins. The gene is part of a large triplicated region found on chromosomes 1, 6, and 21. Alternative splicing results in multiple transcript variants encoding different isoforms. [provided by RefSeq, Nov 2015]
SV_17399	21	39128941	39129539	598	KCNJ6	0	0.369792	0.428858	73.958	85.772	600877	Keppen-Lubinsky syndrome, 614098 (3)(AD)	This gene encodes a member of the G protein-coupled inwardly-rectifying potassium channel family of inward rectifier potassium channels. This type of potassium channel allows a greater flow of potassium into the cell than out of it. These proteins modulate many physiological processes, including heart rate in cardiac cells and circuit activity in neuronal cells, through G-protein coupled receptor…
SV_17491	22	17042221	17046548	4327		29426	0.0651042	0.0951904	13.021	19.038
SV_17492	22	17044111	17048423	4312		27536	0.0625	0.0861723	12.5	17.234
SV_17497	22	17047441	17049211	1770		24206	0.0729167	0.11022	14.583	22.044
SV_17546	22	20149741	20151186	1445		11163	0.0911458	0.0551102	10.938	6.413
SV_17548	22	20150161	20151630	1469		11583	0.106771	0.0601202	11.458	6.212
SV_17549	22	20150461	20151953	1492		11883	0.0911458	0.0621242	10.417	6.814
SV_17557	22	20713111	20715718	2607		6327	0.174479	0.11523	34.896	23.046
SV_17568	22	23478481	23479659	1178	RSPH14	0	0.283854	0.303607	52.604	56.713	605663		This gene encodes a protein with no known function but with slight similarity to a yeast vacuolar protein. The gene is located in a region deleted in pediatric rhabdoid tumors of the brain, kidney and soft tissues, but mutations in this gene have not been associated with the disease. [provided by RefSeq, Jul 2008]
SV_17569	22	23576851	23577835	984	BCR	0	0.0572917	0.0531062	11.458	10.421	151410		A reciprocal translocation between chromosomes 22 and 9 produces the Philadelphia chromosome, which is often found in patients with chronic myelogenous leukemia. The chromosome 22 breakpoint for this translocation is located within the BCR gene. The translocation produces a fusion protein which is encoded by sequence from both BCR and ABL, the gene at the chromosome 9 breakpoint. Although the BCR…
SV_17578	22	24276421	24279234	2813		23179	0.317708	0.364729	72.917	68.938
SV_17600	22	29633071	29635384	2313	EMID1	0	0.169271	0.138277	33.333	25.251	608926
SV_17615	22	31776421	31780628	4207		19117	0.385417	0.350701	65.625	56.914
SV_17635	22	36612991	36614329	1338		9263	0.0833333	0.0561122	15.625	10.621
SV_17657	22	39294091	39298664	4573		25752	0.164062	0.129259	31.25	24.248
SV_17692	22	43676941	43677588	647	LOC101927447/SCUBE1	0	0.289062	0.358717	57.812	71.343
SV_17703	22	44508781	44509784	1003	PARVB	0	0.078125	0.101202	13.542	16.834	608121		This gene encodes a member of the parvin family of actin-binding proteins, which play a role in cytoskeleton organization and cell adhesion. These proteins are associated with focal contacts and contain calponin homology domains that bind to actin filaments. This family member binds to alphaPIX and alpha-actinin, and it can inhibit the activity of integrin-linked kinase. This protein also functio…
SV_17704	22	44508931	44510076	1145	PARVB	0	0.164062	0.223447	30.208	38.477	608121		This gene encodes a member of the parvin family of actin-binding proteins, which play a role in cytoskeleton organization and cell adhesion. These proteins are associated with focal contacts and contain calponin homology domains that bind to actin filaments. This family member binds to alphaPIX and alpha-actinin, and it can inhibit the activity of integrin-linked kinase. This protein also functio…
SV_17708	22	44510491	44511365	874	PARVB	0	0.114583	0.143287	21.354	26.453	608121		This gene encodes a member of the parvin family of actin-binding proteins, which play a role in cytoskeleton organization and cell adhesion. These proteins are associated with focal contacts and contain calponin homology domains that bind to actin filaments. This family member binds to alphaPIX and alpha-actinin, and it can inhibit the activity of integrin-linked kinase. This protein also functio…
SV_17733	22	47001901	47002451	550		14381	0.177083	0.236473	35.417	47.295
SV_17734	22	47011951	47012517	566		4331	0.174479	0.245491	34.896	48.697
SV_17736	22	47465641	47466170	529	TBC1D22A	0	0.161458	0.108216	32.292	21.643	616879
SV_17749	22	49306741	49307273	532		12543	0.138021	0.0911824	27.604	18.236
SV_17763	22	49780771	49781721	950		27402	0.119792	0.0671343	23.958	13.427
SV_17765	22	49800901	49801560	659		7272	0.0546875	0.0711423	10.938	14.028
SV_17771	22	50871991	50872690	699	PPP6R2	0	0.309896	0.267535	61.979	53.106	610877		The protein encoded by this gene is a regulatory protein for the protein phosphatase-6 catalytic subunit. Together, these proteins act as a significant T-loop phosphatase for Aurora A, an essential mitotic kinase. Loss of function of either the regulatory or catalytic subunit of protein phosphatase-6 interferes with spindle formation and chromosome alignment. [provided by RefSeq, May 2017]

## Sheet: 160 immune-associated DSVs
Supplementary table 1B. Immune-associated 160 DSVs information
SV_index	SV chrom	SV start	SV end	SVLEN	Gene name	Distance	Cancer MAF	Non-cancer MAF	Cancer Propotion(%)	Non-cancer Propotion(%)	Related immune response gene	Immune response gene function	Immune Category	OMIM number	Phenotypes	Summary
SV_224	1	28180021	28180673	652		1838	0.0520833	0.0931864	10.417	18.236	ZEB1(0.386),TNFSF13B(0.304),MAGEA10(0.392)	Tumor_marker,stemness,B_cell_marker,Tumor_antigen	tumor characterization,lymphocyte markers
SV_375	1	63705361	63708116	2755	LINC00466	0	0.390625	0.353707	61.979	57.715	CXCL10(-0.34)	Type_II_interferon_signaling	cytokine signaling
SV_766	1	181043431	181044026	595		12357	0.078125	0.0571142	13.021	10.02	TGFB1(0.325),ITGAX(0.377)	Checkpoint_pathway,Dendridic_cell	checkpoint pathways,lymphocyte markers
SV_956	1	226985461	226985993	532		58585	0.0885417	0.144289	17.708	28.858	ABCF1(0.318)	Housekeeping	Housekeeping
SV_1078	1	246683701	246685526	1825	LINC01743	0	0.0572917	0.0871743	9.375	14.629	TNFSF9(0.316)	Cytokine_signaling	cytokine signaling
SV_1082	1	246684421	246685363	942	LINC01743	0	0.380208	0.405812	73.958	80.16	LCK(-0.309)	TCR_coexpression	lymphocyte regulation
SV_1152	2	1090441	1091029	588	SNTG2	0	0.458333	0.483968	73.958	83.768	FYB(-0.306),CD52(-0.345),CCL18(-0.346),CXCL11(-0.325),IGSF6(-0.367)	Lymphocyte_infiltrate,Type_II_interferon_signaling	lymphocyte regulation,cytokine signaling	608715		This gene encodes a protein belonging to the syntrophin family. Syntrophins are cytoplasmic peripheral membrane proteins that bind to components of mechanosenstive sodium channels and the extreme carboxy-terminal domain of dystrophin and dystrophin-related proteins. The PDZ domain of this protein product interacts with a protein component of a mechanosensitive sodium channel that affects channel …
SV_1217	2	3732781	3737982	5201	ALLC	0	0.0963542	0.11523	18.229	21.242	EFNA4(0.464)	Tumor_marker	tumor characterization	612396		Allantoicase (EC 3.5.3.4) participates in the uric acid degradation pathway. Its enzymatic activity, like that of urate oxidase (MIM 191540), was lost during vertebrate evolution.[supplied by OMIM, Nov 2008]
SV_1563	2	87643021	87645342	2321		111924	0.1875	0.125251	36.458	25.05	NCF1(-0.305)	Chemokine_signaling	cytokine signaling
SV_1613	2	91784281	91785067	786		40427	0.132812	0.157315	26.562	31.463	PTGS2(0.379),EGR3(0.329)	Tumor_marker	tumor characterization
SV_1702	2	108275311	108279108	3797		95256	0.078125	0.102204	15.104	20.24	LRP1(0.335)	Housekeeping	Housekeeping
SV_2328	3	12730291	12730805	514		24591	0.252604	0.364729	50	72.745	CD2(0.374),GRAP2(0.321)	Lymphocyte_infiltrate,TCR_coexpression	lymphocyte regulation
SV_2356	3	20311441	20317737	6296		72518	0.0885417	0.0581162	16.667	11.022	RB1(0.325)	Tumor_marker	tumor characterization
SV_2381	3	25030861	25032237	1376	RARB	0	0.471354	0.461924	80.208	78.156	TLR3(-0.312)	Dendridic_cell	lymphocyte markers	180220	Microphthalmia, syndromic 12, 615524 (3)(AR, AD)	This gene encodes retinoic acid receptor beta, a member of the thyroid-steroid hormone receptor superfamily of nuclear transcriptional regulators. This receptor localizes to the cytoplasm and to subnuclear compartments. It binds retinoic acid, the biologically active form of vitamin A which mediates cellular signalling in embryonic morphogenesis, cell growth and differentiation. It is thought tha…
SV_2764	3	125398981	125399897	916		84600	0.0625	0.0521042	12.5	10.421	KIR2DL2(0.329),CCR5(0.316)	NK_cell_marker,Lymphocyte_infiltrate	lymphocyte markers,lymphocyte regulation
SV_2784	3	128672371	128675073	2702	KIAA1257	0	0.0546875	0.0681363	7.292	8.417	MAD2L1(0.327),IFITM2(0.316),BAGE(0.427)	Proliferation,Type_I_interferon_signaling,Tumor_antigen	tumor characterization,cytokine signaling
SV_2833	3	140544391	140547051	2660		116270	0.466146	0.415832	78.646	82.766	B3GAT1(-0.356)	NK_activation	lymphocyte markers
SV_2946	3	166844611	166849248	4637		113465	0.09375	0.0731463	17.188	14.228	CD4(0.352),ENTPD1(0.326),HLA-DPA1(0.376)	Helper_T_cells,Checkpoint_pathway,Antigen_processing	lymphocyte markers,checkpoint pathways,lymphocyte regulation
SV_2987	3	178477411	178477993	582	KCNMB2/KCNMB2-AS1	0	0.0520833	0.0981964	9.896	17.034	STAT4(0.316),KLRG1(0.321)	Helper_T_cells,NK_activation	lymphocyte markers	605214
SV_2997	3	180091651	180092952	1301		40309	0.117188	0.121242	22.396	23.848	FCGR1A(0.311)	B_cell_marker	lymphocyte markers
SV_3047	3	191264281	191266247	1966	LINCR-0002	0	0.0859375	0.0541082	17.188	10.621	IL1B(0.408)	Type_II_interferon_signaling	cytokine signaling
SV_3076	3	194543341	194546281	2940		40444	0.403646	0.377756	80.729	75.551	NT5E(-0.364)	Checkpoint_pathway	checkpoint pathways
SV_3112	3	195502351	195503004	653	MUC4	0	0.0703125	0.0891784	14.062	17.836	MAGEA1(0.35)	Tumor_antigen	tumor characterization	158372		The major constituents of mucus, the viscous secretion that covers epithelial surfaces such as those in the trachea, colon, and cervix, are highly glycosylated proteins called mucins. These glycoproteins play important roles in the protection of the epithelial cells and have been implicated in epithelial renewal and differentiation. This gene encodes an integral membrane glycoprotein found on the…
SV_3114	3	195502621	195503316	695	MUC4	0	0.0885417	0.0971944	16.146	19.038	LRG1(0.376)	Neutrophil	lymphocyte markers	158372		The major constituents of mucus, the viscous secretion that covers epithelial surfaces such as those in the trachea, colon, and cervix, are highly glycosylated proteins called mucins. These glycoproteins play important roles in the protection of the epithelial cells and have been implicated in epithelial renewal and differentiation. This gene encodes an integral membrane glycoprotein found on the…
SV_3156	3	195825781	195826575	794		16749	0.0520833	0.0791583	10.417	15.631	PTPRCAP(0.364),IL12B(0.339),MKI67(0.308),IFI44L(0.315),PMEL(0.402),C10orf54(0.341)	TCR_coexpression,Drug_target,Proliferation,Interferon_signaling,Checkpoint_pathway	lymphocyte regulation,checkpoint pathways,tumor characterization,cytokine signaling
SV_3172	3	196759501	196760341	840		2814	0.119792	0.133267	18.75	23.647	PRDM1(0.374)	PD-1_signaling	checkpoint pathways
SV_3467	4	46202791	46205042	2251		42773	0.46875	0.4499	76.042	80.762	HLA-E(-0.304)	Antigen_processing	lymphocyte regulation
SV_3503	4	49129411	49137005	7594		65316	0.390625	0.421844	77.083	83.968	SRGN(-0.394)	Lymphocyte_infiltrate	lymphocyte regulation
SV_3504	4	49130581	49138157	7576		66486	0.369792	0.416834	73.438	83.166	CTSS(-0.361),IFIH1(-0.346)	Lymphocyte_infiltrate,Innate_immune_response	lymphocyte regulation
SV_3527	4	49150291	49156387	6096		86196	0.223958	0.272545	44.792	54.509	PRF1(0.328)	NK_activation	lymphocyte markers
SV_3528	4	49151041	49156602	5561		86946	0.307292	0.354709	61.458	70.942	ID3(0.328)	T_cell_regulation	lymphocyte regulation
SV_3546	4	49635301	49639465	4164		571206	0.0963542	0.12024	19.271	24.048	NOTCH3(0.3)	Tumor_marker	tumor characterization
SV_3639	4	67122061	67123514	1453		20480	0.335938	0.365731	53.125	59.319	TLR7(-0.307)	Innate_immune_response	lymphocyte regulation
SV_3772	4	106940461	106943271	2810	LOC101929577	0	0.257812	0.229459	46.354	39.679	CD33(0.373)	Myeloid_marker	lymphocyte markers
SV_3816	4	117700171	117701074	903		304538	0.247396	0.260521	43.229	47.495	BST2(0.302)	Type_I_interferon_signaling	cytokine signaling
SV_3849	4	128752621	128753232	611	HSPA4L	0	0.0807292	0.0621242	15.625	12.224	CX3CR1(0.316),GUSB(0.394),RPS6(0.325)	Lymphocyte_infiltrate,Housekeeping,Tumor_marker	lymphocyte regulation,Housekeeping,tumor characterization	619077		The protein encoded by this gene is heat shock inducible and may act as a chaperone. The encoded protein can protect the heat-shocked cell against the harmful effects of aggregated proteins. This gene is highly expressed in leukemia cells and may be a good target for therapeutic intervention. Several transcripts encoding different isoforms have been found for this gene. [provided by RefSeq, Dec 2…
SV_3856	4	130216501	130219474	2973		182658	0.1875	0.212425	33.333	37.275	ADORA2A(0.357),EOMES(0.337),GZMH(0.313)	Checkpoint_pathway,Lymphocyte_infiltrate	checkpoint pathways,lymphocyte regulation
SV_4167	4	189895591	189896561	970		188926	0.179688	0.147295	35.938	29.459	TNFSF10(0.329)	Apoptosis	tumor characterization
SV_4204	5	83761	84874	1113		8504	0.315104	0.317635	54.688	57.515	JAML(0.318)	Lymphocyte_infiltrate	lymphocyte regulation
SV_4206	5	84871	85748	877		7394	0.111979	0.0931864	22.396	18.637	IL7(0.382)	Cytokine_signaling	cytokine signaling
SV_4210	5	165361	165977	616	PLEKHG4B	0	0.0520833	0.0841683	9.896	15.631	AKT1(0.319),PGF(0.44),AXL(0.318)	Tumor_marker,Innate_immune_response	tumor characterization,lymphocyte regulation			This gene encodes a large protein that contains a pleckstrin homology domain and may function as a guanine nucleotide exchange factor. [provided by RefSeq, May 2017]
SV_4227	5	261991	262595	604		7679	0.09375	0.0761523	18.229	15.23	EGR2(0.337),KLF2(0.379)	T_cell_differentiation,T_cell_regulation,trafficking	lymphocyte markers,lymphocyte regulation
SV_4259	5	649711	650371	660	CEP72	0	0.0885417	0.118236	17.708	23.647	MAPK1(-0.333),SDHA(-0.314),MTOR(-0.318)	Tumor_marker,Housekeeping,PD-1_signaling,tumor_marker	tumor characterization,Housekeeping,checkpoint pathways	616475		The product of this gene is a member of the leucine-rich-repeat (LRR) superfamily of proteins. The protein is localized to the centrosome, a non-membraneous organelle that functions as the major microtubule-organizing center in animal cells. [provided by RefSeq, Jul 2008]
SV_4261	5	650701	651549	848	CEP72	0	0.296875	0.336673	59.375	67.134	IFIT1(-0.358)	Type_I_interferon_signaling	cytokine signaling	616475		The product of this gene is a member of the leucine-rich-repeat (LRR) superfamily of proteins. The protein is localized to the centrosome, a non-membraneous organelle that functions as the major microtubule-organizing center in animal cells. [provided by RefSeq, Jul 2008]
SV_4325	5	6571081	6571763	682		11167	0.0859375	0.140281	17.188	28.056	HMBS(0.36),ITGB2(0.332),IL15(0.301),CD276(0.319),CD63(0.354),MIF(0.408),TNFRSF4(0.304)	Housekeeping,Lymphocyte_infiltrate,T_cell_regulation,Checkpoint_pathway,Innate_immune_response,Drug_target	Housekeeping,lymphocyte regulation,checkpoint pathways
SV_4389	5	19078531	19079044	513		392873	0.377604	0.330661	61.979	56.713	TAP1(0.325),TNFRSF9(0.361),HLA-DPB1(0.351),GZMB(0.35),CCR4(0.327),GZMA(0.399),LAPTM5(0.33),CD274(0.443),OAS1(0.307),HLA-DRA(0.327),HAVCR2(0.351),TAGAP(0.317)	Type_II_interferon_signaling,Drug_target,Antigen_processing,Lymphocyte_infiltrate,Chemokine_signaling,Checkpoint_pathway	cytokine signaling,checkpoint pathways,lymphocyte regulation
SV_4556	5	52458931	52459675	744		47975	0.0572917	0.0781563	11.458	15.23	CD3G(0.356),IL2(0.381),CD3D(0.359),IL2RB(0.371),TARP(0.396),CD53(0.352),GPR18(0.424),CD22(0.308),CD47(0.31),CD48(0.381),HLA-DOB(0.324),IL7R(0.309),ITGAL(0.3),KLRB1(0.316),SH2D1A(0.346),PTPRC(0.337),S100A8(0.348),CXCR4(0.31),HLA-DQA2(0.339),IL21(0.306),MS4A1(0.321),BTLA(0.375)	TCR_coexpression,Drug_target,Lymphocyte_infiltrate,Adhesion,migration,B_cell_marker,Checkpoint_pathway,Antigen_processing,Leukocyte_migration,NK_activation,Lymphocyte_activation,Myeloid_marker,MDSC,Cytokine_signaling	lymphocyte regulation,checkpoint pathways,tumor characterization,lymphocyte markers,cytokine signaling
SV_4727	5	99726571	99727457	886		2613	0.229167	0.181363	45.833	36.273	CCL4(-0.341)	Lymphocyte_infiltrate	lymphocyte regulation
SV_4740	5	103854271	103860303	6032		580903	0.447917	0.39479	76.562	85.17	TFRC(-0.309),IL18(-0.39)	Housekeeping,T_cell_regulation	Housekeeping,lymphocyte regulation
SV_5018	5	174819691	174820248	557		47349	0.210938	0.264529	42.188	52.505	CD83(0.3)	Antigen_presentation	lymphocyte regulation
SV_5033	5	177406741	177407563	822		12494	0.195312	0.252505	34.375	46.693	CD14(0.312)	Dendridic_cell,macrophage	lymphocyte markers
SV_5034	5	177406981	177407681	700		12254	0.09375	0.141283	17.708	26.854	BCL6(0.344),CSF1R(0.34),MAGEA3(0.348),IRS1(0.319),ICOSLG(0.313)	Type_II_interferon_signaling,Cytokine_signaling,Tumor_antigen,Tumor_marker,Checkpoint_pathway	cytokine signaling,tumor characterization,checkpoint pathways
SV_5151	6	7272961	7273648	687		8414	0.122396	0.12024	24.479	24.048	IL2RG(0.31)	Lymphocyte_infiltrate	lymphocyte regulation
SV_5225	6	17376781	17381300	4519		16954	0.0703125	0.0771543	13.542	15.23	ICOS(0.381)	Checkpoint_pathway	checkpoint pathways
SV_5279	6	24325351	24327812	2461	DCDC2	0	0.341146	0.312625	55.208	51.904	LILRB1(-0.347),CD244(-0.425)	Leukocyte_inhibition,Checkpoint_pathway	lymphocyte regulation,checkpoint pathways	605755	Sclerosing cholangitis, neonatal, 617394 (3)(AR)	This gene encodes a doublecortin domain-containing family member. The doublecortin domain has been demonstrated to bind tubulin and enhance microtubule polymerization. This family member is thought to function in neuronal migration where it may affect the signaling of primary cilia. Mutations in this gene have been associated with reading disability (RD) type 2, also referred to as developmental …
SV_5734	6	105260821	105263763	2942	HACE1	0	0.333333	0.276553	55.208	48.096	PTK7(-0.325),PYGL(-0.33)	Tumor_marker,Neutrophil	tumor characterization,lymphocyte markers	610876	Spastic paraplegia and psychomotor retardation with or without seizures, 616756 (3)(AR)	This gene encodes a HECT domain and ankyrin repeat-containing ubiquitin ligase. The encoded protein is involved in specific tagging of target proteins, leading to their subcellular localization or proteasomal degradation. The protein is a potential tumor suppressor and is involved in the pathophysiology of several tumors, including Wilm&apos;s tumor. [provided by RefSeq, Mar 2016]
SV_5947	6	145705471	145706544	1073		240968	0.0625	0.0801603	12.5	15.03	CA4(0.307)	Neutrophil	lymphocyte markers
SV_6047	6	159968191	159970837	2646		131904	0.0651042	0.0761523	11.458	14.429	ADGRE5(0.314)	Adhesion,migration	tumor characterization
SV_6048	6	160072921	160073775	854		27174	0.078125	0.108216	9.896	14.429	PTPN11(0.331)	PD-1_signaling,tumor_marker	checkpoint pathways
SV_6182	6	169526881	169528413	1532		31305	0.276042	0.217435	55.208	43.487	S100A9(0.351)	Myeloid_marker,MDSC	lymphocyte markers
SV_6251	7	224401	226079	1678	FAM20C	0	0.40625	0.326653	59.896	51.904	C1QB(-0.303)	Innate_immune_response	lymphocyte regulation	611061	Raine syndrome, 259775 (3)(AR)	This gene encodes a member of the family of secreted protein kinases. The encoded protein binds calcium and phosphorylates proteins involved in bone mineralization. Mutations in this gene are associated with the autosomal recessive disorder Raine syndrome. [provided by RefSeq, Apr 2014]
SV_6252	7	303241	304027	786		116149	0.153646	0.133267	30.208	26.453	IL10RA(-0.333)	Lymphocyte_infiltrate	lymphocyte regulation
SV_6762	7	61240201	61240814	613		1511468	0.203125	0.254509	38.021	49.098	LCN2(0.327)	Innate_immune_response	lymphocyte regulation
SV_7123	7	100679971	100681492	1521	MUC17	0	0.0911458	0.0821643	18.229	16.433	LAG3(0.425)	Drug_target	checkpoint pathways	608424		The protein encoded by this gene is a membrane-bound mucin that provides protection to gut epithelial cells. The encoded protein contains about 60 tandem repeats, with each repeat being around 60 aa. N-glycosylation enables the encoded protein to localize on the cell surface, while the C-terminus interacts with the scaffold protein PDZ domain containing 1 (PDZK1). Two transcript variants, one pro…
SV_7512	7	154452421	154453418	997	DPP6	0	0.09375	0.0551102	18.75	11.022	EBI3(0.334),GADD45GIP1(0.344)	T_cell_regulation,Apoptosis	lymphocyte regulation,tumor characterization	126141	{Ventricular fibrillation, paroxysmal familial, 2}, 612956 (3)(AD)	This gene encodes a single-pass type II membrane protein that is a member of the peptidase S9B family of serine proteases. This protein has no detectable protease activity, most likely due to the absence of the conserved serine residue normally present in the catalytic domain of serine proteases. However, it does bind specific voltage-gated potassium channels and alters their expression and bioph…
SV_7519	7	154876981	154880591	3610	HTR5A	0	0.0546875	0.0911824	10.938	18.236	PSMB9(0.305),IL22(0.324)	Type_II_interferon_signaling,T_cell_regulation	cytokine signaling,lymphocyte regulation	601305		The neurotransmitter serotonin (5-hydroxytryptamine, 5-HT) has been implicated in a wide range of psychiatric conditions and also has vasoconstrictive and vasodilatory effects. The gene described in this record is a member of 5-hydroxytryptamine (serotonin) receptor family and encodes a multi-pass membrane protein that functions as a receptor for 5-hydroxytryptamine and couples to G-proteins. Thi…
SV_7528	7	155126941	155128202	1261		22741	0.203125	0.261523	40.625	52.305	HLA-B(-0.353)	Antigen_processing	lymphocyte regulation
SV_7551	7	156387061	156394094	7033	LINC01006	0	0.0520833	0.0881764	9.896	17.234	CTAG2(0.343),CXCR6(0.36)	Tumor_antigen,Lymphocyte_infiltrate	tumor characterization,lymphocyte regulation	610242
SV_7571	7	157441261	157442328	1067	PTPRN2	0	0.0677083	0.1002	12.5	16.633	CRTAM(0.378)	TCR_coexpression	lymphocyte regulation	601698		This gene encodes a protein with sequence similarity to receptor-like protein tyrosine phosphatases. However, tyrosine phosphatase activity has not been experimentally validated for this protein. Studies of the rat ortholog suggest that the encoded protein may instead function as a phosphatidylinositol phosphatase with the ability to dephosphorylate phosphatidylinositol 3-phosphate and phosphatid…
SV_7573	7	157441351	157442312	961	PTPRN2	0	0.0755208	0.117234	13.542	20.441	DDX58(0.363)	Interferon_signaling	cytokine signaling	601698		This gene encodes a protein with sequence similarity to receptor-like protein tyrosine phosphatases. However, tyrosine phosphatase activity has not been experimentally validated for this protein. Studies of the rat ortholog suggest that the encoded protein may instead function as a phosphatidylinositol phosphatase with the ability to dephosphorylate phosphatidylinositol 3-phosphate and phosphatid…
SV_7580	7	157508851	157509403	552	PTPRN2	0	0.174479	0.162325	34.896	32.465	CDKN2A(0.396)	Tumor_marker	tumor characterization	601698		This gene encodes a protein with sequence similarity to receptor-like protein tyrosine phosphatases. However, tyrosine phosphatase activity has not been experimentally validated for this protein. Studies of the rat ortholog suggest that the encoded protein may instead function as a phosphatidylinositol phosphatase with the ability to dephosphorylate phosphatidylinositol 3-phosphate and phosphatid…
SV_7587	7	157524901	157526809	1908	PTPRN2	0	0.117188	0.0631263	21.354	11.623	IFNG(0.301),CXCR3(0.355),CCR7(0.323),STAT5A(0.341),NFKBIA(0.33),DGAT2(0.342),HLA-F-AS1(0.344)	Type_II_interferon_signaling,Chemokine_signaling,TCR_coexpression,Cytokine_signaling,T_cell_receptor_signaling,Neutrophil,Antigen_processing	cytokine signaling,lymphocyte regulation,lymphocyte markers	601698		This gene encodes a protein with sequence similarity to receptor-like protein tyrosine phosphatases. However, tyrosine phosphatase activity has not been experimentally validated for this protein. Studies of the rat ortholog suggest that the encoded protein may instead function as a phosphatidylinositol phosphatase with the ability to dephosphorylate phosphatidylinositol 3-phosphate and phosphatid…
SV_7594	7	157540231	157540914	683	PTPRN2	0	0.221354	0.254509	39.583	45.09	STAT6(-0.365)	Helper_T_cells	lymphocyte markers	601698		This gene encodes a protein with sequence similarity to receptor-like protein tyrosine phosphatases. However, tyrosine phosphatase activity has not been experimentally validated for this protein. Studies of the rat ortholog suggest that the encoded protein may instead function as a phosphatidylinositol phosphatase with the ability to dephosphorylate phosphatidylinositol 3-phosphate and phosphatid…
SV_7611	7	157774831	157775393	562	PTPRN2	0	0.09375	0.0771543	18.75	15.431	OAS3(0.386),STAT1(0.322),HERC6(0.337)	Interferon_signaling,Type_II_interferon_signaling,Dendridic_cell	cytokine signaling,lymphocyte markers	601698		This gene encodes a protein with sequence similarity to receptor-like protein tyrosine phosphatases. However, tyrosine phosphatase activity has not been experimentally validated for this protein. Studies of the rat ortholog suggest that the encoded protein may instead function as a phosphatidylinositol phosphatase with the ability to dephosphorylate phosphatidylinositol 3-phosphate and phosphatid…
SV_7747	8	1197691	1198698	1007	DLGAP2	0	0.294271	0.363727	58.333	72.745	TBP(-0.342)	Housekeeping	Housekeeping	605438		The product of this gene is a membrane-associated protein that may play a role in synapse organization and signalling in neuronal cells. This gene is biallelically expressed in the brain, however, only the paternal allele is expressed in the testis (PMID:18055845). Alternatively spliced transcript variants encoding different isoforms have been identified. [provided by RefSeq, Jun 2014]
SV_7951	8	21170011	21171479	1468		3051	0.0572917	0.0981964	11.458	19.639	MYC(0.34)	Tumor_marker	tumor characterization
SV_7976	8	25066681	25070660	3979	DOCK5	0	0.401042	0.438878	86.979	79.158	TNFRSF18(-0.342),NCR1(-0.326)	Drug_target,NK_cell_marker	checkpoint pathways,lymphocyte markers	616904		This gene encodes a member of the dedicator of cytokinesis protein family. Members of this family act as guanine nucleotide exchange factors for small Rho family G proteins. The protein encoded by this gene is thought to associate with adaptors CRK and CRKL, and function in regulation of intestinal epithelial cell spreading and migration on collagen IV. Similar proteins in mouse and zebrafish als…
SV_7999	8	29837521	29838293	772		22657	0.276042	0.305611	50	53.908	NFATC1(0.313)	PD-1_signaling	checkpoint pathways
SV_8201	8	62035321	62035868	547		155014	0.138021	0.153307	26.562	29.058	CD226(0.336)	Adhesion,migration	tumor characterization
SV_8569	8	131850751	131852758	2007	ADCY8	0	0.263021	0.299599	40.104	51.303	RORC(0.329)	Helper_T_cells	lymphocyte markers	103070		Adenylate cyclase is a membrane bound enzyme that catalyses the formation of cyclic AMP from ATP. The enzymatic activity is under the control of several hormones, and different polypeptides participate in the transduction of the signal from the receptor to the catalytic moiety. Stimulatory or inhibitory receptors (Rs and Ri) interact with G proteins (Gs and Gi) that exhibit GTPase activity and th…
SV_8677	8	144248971	144249728	757		6918	0.117188	0.171343	23.438	33.467	CXCL9(-0.304)	Type_II_interferon_signaling	cytokine signaling
SV_8959	9	35372551	35374170	1619	UNC13B	0	0.0625	0.0781563	9.896	13.226	TLR8(0.409)	Lymphocyte_infiltrate	lymphocyte regulation	605836		This gene is expressed in the kidney cortical epithelial cells and is upregulated by hyperglycemia. The encoded protein shares a high level of similarity to the rat homolog, and contains 3 C2 domains and a diacylglycerol-binding C1 domain. Hyperglycemia increases the levels of diacylglycerol, which has been shown to induce apoptosis in cells transfected with this gene and thus contribute to the r…
SV_9295	9	114725881	114726892	1011		28227	0.109375	0.140281	21.354	26.453	HLA-DQB2(0.381)	Antigen_processing	lymphocyte regulation
SV_9299	9	115777711	115782169	4458		3239	0.0625	0.0921844	11.979	17.435	FASLG(0.303),CCR2(0.393),IFI35(0.339),TDO2(0.413),CXCL13(0.318)	Type_II_interferon_signaling,Helper_T_cells,Interferon_signaling,Checkpoint_pathway	cytokine signaling,lymphocyte markers,checkpoint pathways
SV_9371	9	129520441	129523261	2820		46843	0.15625	0.205411	29.167	37.275	PTPN7(0.31),CLEC4C(0.334)	Lymphocyte_infiltrate,Dendridic_cell	lymphocyte regulation,lymphocyte markers
SV_9510	9	140223031	140224023	992	EXD3	0	0.0963542	0.138277	17.708	25.251	CX3CL1(0.332)	Type_II_interferon_signaling	cytokine signaling
SV_9511	9	140223181	140224140	959	EXD3	0	0.226562	0.285571	27.083	37.275	CD70(0.341)	Drug_target	checkpoint pathways
SV_9533	9	140461081	140463051	1970	DPH7	0	0.28125	0.333667	54.688	66.533	TNFAIP8(0.308)	Lymphocyte_infiltrate	lymphocyte regulation	613210		Diphthamide is a post-translationally modified histidine residue present in elongation factor 2, and is the target of diphtheria toxin. This gene encodes a protein that contains a WD-40 domain, and is thought to be involved in diphthamide biosynthesis. A similar protein in yeast functions as a methylesterase, converting methylated diphthine to diphthine, which can then undergo amidation to produc…
SV_9551	10	391801	392439	638	DIP2C	0	0.0859375	0.10521	17.188	21.042	CYBB(-0.314),ITGAM(-0.314),FOXO1(-0.316),NRP1(-0.313)	Type_II_interferon_signaling,Leukocyte_migration,PD-1_signaling,tumor_marker,Dendridic_cell	cytokine signaling,lymphocyte regulation,checkpoint pathways,lymphocyte markers	611380		This gene encodes a member of the disco-interacting protein homolog 2 family. The protein shares strong similarity with a Drosophila protein which interacts with the transcription factor disco and is expressed in the nervous system. [provided by RefSeq, Oct 2008]
SV_9553	10	392791	393328	537	DIP2C	0	0.171875	0.207415	34.375	41.483	IFIT2(0.308)	Cytokine_signaling	cytokine signaling	611380		This gene encodes a member of the disco-interacting protein homolog 2 family. The protein shares strong similarity with a Drosophila protein which interacts with the transcription factor disco and is expressed in the nervous system. [provided by RefSeq, Oct 2008]
SV_9609	10	2564461	2565591	1130		20807	0.408854	0.426854	72.917	78.758	LEXM(-0.37)	T_cell_differentiation	lymphocyte markers
SV_9618	10	3499591	3500294	703	LOC105376360	0	0.0703125	0.0921844	14.062	18.437	CTAG1B(0.302),TCF7(0.498),TNFSF18(0.341),LAMP1(0.41),FOXM1(0.348),BCL2L11(0.364)	Tumor_antigen,Tumor_marker,Checkpoint_pathway,Lymphocyte_infiltrate,Proliferation,Apoptosis	tumor characterization,checkpoint pathways,lymphocyte regulation
SV_9689	10	11407831	11408709	878		21158	0.440104	0.496994	85.417	98.196	GAGE2C,GAGE2A,GAGE2E(-0.309),CEACAM8(-0.344)	Tumor_antigen,Myeloid_marker	tumor characterization,lymphocyte markers
SV_9845	10	32257891	32260617	2726		40046	0.401042	0.43988	62.5	67.936	IFI27(-0.327)	Type_I_interferon_signaling	cytokine signaling
SV_9922	10	42375601	42381518	5917		451712	0.109375	0.158317	21.354	30.661	ITK(0.307)	TCR_coexpression	lymphocyte regulation
SV_9929	10	42386191	42389510	3319		441122	0.455729	0.388778	91.146	77.756	MAGEA4(-0.401),XAGE1B(-0.333),SSX2(-0.429),MAGEC2(-0.324)	Tumor_antigen	tumor characterization
SV_10464	10	132099151	132099728	577		120505	0.239583	0.227455	40.104	39.679	VEGFA(0.327)	Chemokine_signaling	cytokine signaling
SV_10611	11	1017151	1017779	628	MUC6	0	0.111979	0.164329	22.396	32.866	TNFRSF17(0.333),GZMK(0.322),KIR2DL3(0.357)	B_cell_marker,Lymphocyte_infiltrate,NK_cell_marker	lymphocyte markers,lymphocyte regulation	158374		This gene encodes a member of the mucin protein family. Mucins are high molecular weight glycoproteins produced by many epithelial tissues. The protein encoded by this gene is secreted and forms an insoluble mucous barrier that protects the gut lumen. [provided by RefSeq, Dec 2016]
SV_10613	11	1017451	1018098	647	MUC6	0	0.0546875	0.0891784	10.938	17.836	BCL2(0.308),HLA-DQA1(0.349),ZBTB46(0.334)	Apoptosis,Antigen_processing,Dendridic_cell	tumor characterization,lymphocyte regulation,lymphocyte markers	158374		This gene encodes a member of the mucin protein family. Mucins are high molecular weight glycoproteins produced by many epithelial tissues. The protein encoded by this gene is secreted and forms an insoluble mucous barrier that protects the gut lumen. [provided by RefSeq, Dec 2016]
SV_10706	11	10292731	10293842	1111	SBF2	0	0.296875	0.275551	57.292	54.509	MMP2(-0.315),IFI6(-0.344)	Tumor_marker,Interferon_signaling	tumor characterization,cytokine signaling	607697	Charcot-Marie-Tooth disease, type 4B2, 604563 (3)(AR)	This gene encodes a pseudophosphatase and member of the myotubularin-related protein family. This gene maps within the CMT4B2 candidate region of chromosome 11p15 and mutations in this gene have been associated with Charcot-Marie-Tooth Disease, type 4B2. [provided by RefSeq, Jul 2008]
SV_10749	11	16996771	16997314	543	PLEKHA7	0	0.388021	0.460922	77.604	92.184	CORO1A(-0.311)	Lymphocyte_infiltrate	lymphocyte regulation	612686
SV_10830	11	32777251	32777826	575	CCDC73	0	0.132812	0.174349	26.042	34.87	CD1D(0.372),IDO2(0.317)	Antigen_presentation,Checkpoint_pathway	lymphocyte regulation,checkpoint pathways	612328
SV_10923	11	47057581	47063636	6055	C11orf49	0	0.182292	0.203407	31.771	36.874	HLA-C(0.367)	Antigen_processing	lymphocyte regulation
SV_10997	11	49759291	49760864	1573	LOC440040	0	0.117188	0.176353	22.396	32.064	IL23A(0.393)	Dendridic_cell,macrophage	lymphocyte markers
SV_11064	11	51572161	51575548	3387		55950	0.229167	0.264529	39.062	45.491	HGF(0.352),TNFSF4(0.421)	Cytokine_signaling,Checkpoint_pathway	cytokine signaling,checkpoint pathways
SV_11239	11	69982531	69984478	1947	ANO1	0	0.122396	0.168337	24.479	30.461	MADCAM1(0.342),JCHAIN(0.34)	Adhesion,migration,B_cell_marker	tumor characterization,lymphocyte markers	610108
SV_11379	11	96001921	96003414	1493	MAML2	0	0.135417	0.156313	26.042	29.659	CEACAM1(0.391)	Checkpoint_pathway	checkpoint pathways	607537		The protein encoded by this gene is a member of the Mastermind-like family of proteins. All family members are proline and glutamine-rich, and contain a conserved basic domain that binds the ankyrin repeat domain of the intracellular domain of the Notch receptors (ICN1-4) in their N-terminus, and a transcriptional activation domain in their C-terminus. This protein binds to an extended groove tha…
SV_11427	11	102751111	102752810	1699		5347	0.130208	0.111222	20.833	20.641	ISG20(0.341)	Type_I_interferon_signaling	cytokine signaling
SV_11506	11	116992501	116993275	774		22498	0.0546875	0.0761523	10.417	15.23	HLA-G(0.367)	Antigen_processing	lymphocyte regulation
SV_11653	12	1230691	1231450	759	ERC1	0	0.375	0.416834	75	83.367	CXCL1(0.345)	Chemokine_signaling	cytokine signaling	607127		The protein encoded by this gene is a member of a family of RIM-binding proteins. RIMs are active zone proteins that regulate neurotransmitter release. This gene has been found fused to the receptor-type tyrosine kinase gene RET by gene rearrangement due to the translocation t(10;12)(q11;p13) in thyroid papillary carcinoma. Alternative splicing results in multiple transcript variants. [provided b…
SV_12604	12	131867311	131868064	753		15211	0.260417	0.302605	52.083	59.719	BUB1(-0.313)	Proliferation	tumor characterization
SV_12605	12	131867551	131868143	592		15451	0.226562	0.271543	41.667	52.104	TWIST1(-0.355),HIF1A(-0.38),M6PR(-0.33),SNAI2(-0.351),IFITM1(0.354),CD86(-0.354)	Tumor_marker,stemness,PD-1_signaling,tumor_marker,T_cell_regulation,Type_I_interferon_signaling,Checkpoint_pathway	tumor characterization,checkpoint pathways,lymphocyte regulation,cytokine signaling
SV_12616	12	132065341	132066676	1335		65121	0.3125	0.358717	39.062	44.088	ISG15(0.302)	Type_I_interferon_signaling	cytokine signaling
SV_12618	12	132065941	132067245	1304		64521	0.0520833	0.1002	7.812	16.232	CD3E(0.322),GAGE10(0.371),MMP9(0.317),CTLA4(0.31),CD28(0.325),CD6(0.354)	TCR_coexpression,Tumor_antigen,Tumor_marker,Drug_target,Checkpoint_pathway	lymphocyte regulation,tumor characterization,checkpoint pathways
SV_12886	13	49951411	49953863	2452	CAB39L	0	0.0989583	0.139279	19.271	26.453	HLA-DRB1(0.331)	Antigen_processing	lymphocyte regulation	612175
SV_13186	13	101894131	101896430	2299	NALCN	0	0.427083	0.376754	66.667	59.92	G6PD(-0.34),CD40(-0.324)	Housekeeping,Drug_target	Housekeeping,checkpoint pathways	611549	Hypotonia, infantile, with psychomotor retardation and characteristic facies 1, 615419 (3)(AR)	This gene encodes a voltage-independent, nonselective cation channel which belongs to a family of voltage-gated sodium and calcium channels that regulates the resting membrane potential and excitability of neurons. This family is expressed throughout the nervous system and conducts a persistent sodium leak current that contributes to tonic neuronal excitability. The encoded protein forms a channe…
SV_13197	13	104276761	104279176	2415		196726	0.0703125	0.0611222	13.542	11.222	IL10(0.338),CD79B(0.314),TIGIT(0.355)	Drug_target,B_cell_receptor_signaling,TCR_coexpression	checkpoint pathways,lymphocyte regulation
SV_13280	13	113421121	113421689	568	ATP11A	0	0.4375	0.482966	72.917	81.162	IL13(-0.302)	Cytokine_signaling	cytokine signaling	605868	None	The protein encoded by this gene is an integral membrane ATPase. The encoded protein is probably phosphorylated in its intermediate state and likely drives the transport of ions such as calcium across membranes. Two transcript variants encoding different isoforms have been found for this gene. [provided by RefSeq, Jul 2008]
SV_13413	14	20550901	20555538	4637		21759	0.398438	0.45491	77.083	69.94	OAS2(-0.31)	Interferon_signaling	cytokine signaling
SV_13537	14	39987511	39991998	4487		85807	0.184896	0.157315	36.979	31.463	ID2(0.333)	T_cell_regulation	lymphocyte regulation
SV_13789	14	82499101	82503325	4224		289619	0.369792	0.407816	89.062	82.966	DMBT1(-0.329)	Innate_immune_response	lymphocyte regulation
SV_13980	14	105743221	105743847	626	BRF1	0	0.0572917	0.0861723	11.458	17.234	MPO(0.314)	Myeloid_marker	lymphocyte markers	604902	Cerebellofaciodental syndrome, 616202 (3)(AR)	This gene encodes one of the three subunits of the RNA polymerase III transcription factor complex. This complex plays a central role in transcription initiation by RNA polymerase III on genes encoding tRNA, 5S rRNA, and other small structural RNAs. The gene product belongs to the TF2B family. Several alternatively spliced variants encoding different isoforms, that function at different promoters…
SV_14044	15	22336831	22343993	7162	LINC02203/LOC101927079	0	0.403646	0.357715	77.604	67.134	CD69(-0.33)	Checkpoint_pathway	checkpoint pathways
SV_14136	15	35531011	35535768	4757		747	0.0833333	0.116232	16.146	23.046	IL3RA(0.338)	Dendridic_cell	lymphocyte markers
SV_14838	16	33545251	33547118	1867		26592	0.322917	0.403808	34.375	43.888	MRC1(0.329)	Dendridic_cell,macrophage	lymphocyte markers
SV_15125	16	89495611	89496188	577	ANKRD11	0	0.0989583	0.104208	17.708	20.04	NOS2(0.397)	Innate_immune_response	lymphocyte regulation	611192	KBG syndrome, 148050 (3)(AD)	This locus encodes an ankryin repeat domain-containing protein. The encoded protein inhibits ligand-dependent activation of transcription. Mutations in this gene have been associated with KBG syndrome, which is characterized by macrodontia, distinctive craniofacial features, short stature, skeletal anomalies, global developmental delay, seizures and intellectual disability. Alternatively spliced …
SV_15250	17	1644151	1645041	890		1978	0.0859375	0.127255	17.188	25.451	KLRD1(0.362),CCL17(0.333)	Drug_target,Chemokine_signaling	checkpoint pathways,cytokine signaling
SV_15297	17	3993121	3993677	556	ZZEF1	0	0.341146	0.377756	68.229	75.551	CIITA(0.327),CSF2RB(0.34),FUT4(-0.32),GBP1(0.37),ITGAE(0.351),CCL5(0.365),SNAI1(0.3),IRF9(0.419),PVR(0.35),KLRK1(0.334),TBX21(0.342),SAMHD1(0.351),PDCD1LG2(0.364),SH2D1B(0.303),STAT3(0.347),CBLB(0.348),CD8A(0.341),TUBB(-0.341)	Type_II_interferon_signaling,Cytokine_signaling,Myeloid_marker,stem_cell,Adhesion,migration,Lymphocyte_infiltrate,Tumor_marker,stemness,Checkpoint_pathway,NK_activation,Lymphocyte_activation,Drug_target,T_cell_receptor_signaling,TCR_coexpression,Housekeeping	cytokine signaling,lymphocyte markers,tumor characterization,lymphocyte regulation,checkpoint pathways,Housekeeping
SV_15327	17	7524421	7524953	532	SHBG	0	0.151042	0.188377	29.167	37.275	CD27(0.326),HLA-A(0.302)	Drug_target,Antigen_processing	checkpoint pathways,lymphocyte regulation	182205		This gene encodes a steroid binding protein that was first described as a plasma protein secreted by the liver but is now thought to participate in the regulation of steroid responses. The encoded protein transports androgens and estrogens in the blood, binding each steroid molecule as a dimer formed from identical or nearly identical monomers. Polymorphisms in this gene have been associated with…
SV_15456	17	30106621	30107565	944		72262	0.205729	0.145291	36.458	26.453	IFIT3(0.371),CCR1(0.368)	Type_I_interferon_signaling,Cytokine_signaling	cytokine signaling
SV_15572	17	57363931	57365729	1798		10601	0.291667	0.260521	51.562	46.493	PECAM1(0.308)	Adhesion,migration	tumor characterization
SV_15709	17	78717661	78718276	615	RPTOR	0	0.184896	0.231463	31.771	40.882	CXCL8(0.313)	Cytokine_signaling	cytokine signaling	607130		This gene encodes a component of a signaling pathway that regulates cell growth in response to nutrient and insulin levels. The encoded protein forms a stoichiometric complex with the mTOR kinase, and also associates with eukaryotic initiation factor 4E-binding protein-1 and ribosomal protein S6 kinase. The protein positively regulates the downstream effector ribosomal protein S6 kinase, and nega…
SV_15743	17	80933011	80933853	842	B3GNTL1	0	0.0833333	0.123246	16.667	24.449	TOP2A(0.314),KIAA0101(0.372)	Proliferation	tumor characterization	615337
SV_15748	17	80961811	80962635	824	B3GNTL1	0	0.0989583	0.147295	19.792	28.257	IL17A(0.314)	Helper_T_cells	lymphocyte markers	615337
SV_15935	18	39585901	39586541	640	PIK3C3	0	0.197917	0.256513	36.458	44.289	ICAM1(0.316)	Type_II_interferon_signaling	cytokine signaling	602609
SV_15971	18	46966411	46967574	1163	DYM	0	0.0729167	0.138277	11.458	21.643	CD40LG(0.368)	T_cell_receptor_signaling	lymphocyte regulation	607461	Smith-McCort dysplasia, 607326 (3)(AR)	This gene encodes a protein which regulates Golgi-associated secretory pathways that are essential to endochondral bone formation during early development. This gene is also believed to play a role in early brain development. This gene is widely expressed in embryos and is particularly abundant in chodrocytes and brain tissues. It encodes a peripheral membrane protein which shuttles between the c…
SV_15980	18	49196761	49198915	2154		107922	0.372396	0.413828	60.938	66.333	CD8B(0.32)	TCR_coexpression	lymphocyte regulation
SV_16111	18	76130101	76130827	726		424418	0.182292	0.226453	35.417	43.888	CD160(0.335)	Checkpoint_pathway	checkpoint pathways
SV_16227	19	878491	879019	528	MED16	0	0.0755208	0.0991984	13.021	19.439	ALOX15B(0.388),TP63(0.461),FCER1G(0.336),CD163(0.352)	Macrophage,Tumor_marker,Lymphocyte_infiltrate	lymphocyte markers,tumor characterization,lymphocyte regulation	604062
SV_16230	19	1034251	1035568	1317	CNN2	0	0.0963542	0.137275	16.146	21.643	CD44(0.347)	Adhesion,migration	tumor characterization	602373		The protein encoded by this gene, which can bind actin, calmodulin, troponin C, and tropomyosin, may function in the structural organization of actin filaments. The encoded protein could play a role in smooth muscle contraction and cell adhesion. Several pseudogenes of this gene have been identified, and are present on chromosomes 1, 2, 3, 6, 9, 11, 13, 15, 16, 21 and 22. Alternative splicing res…
SV_16262	19	2713831	2714451	620		733	0.179688	0.245491	32.812	47.295	ITGB1(-0.353)	Adhesion,migration	tumor characterization
SV_16535	19	24618931	24620138	1207		272682	0.0546875	0.0561122	10.938	11.222	GAGE1,GAGE12I,GAGE12F(0.302),VCAM1(-0.344),PIK3CA(-0.362),ITGA1(-0.389)	Tumor_antigen,Leukocyte_migration,PD-1_signaling,tumor_marker,Adhesion,migration	tumor characterization,lymphocyte regulation,checkpoint pathways
SV_16781	19	54423841	54424718	877	CACNG7	0	0.226562	0.274549	44.792	53.908	SELL(-0.306)	Leukocyte_migration	lymphocyte regulation	606899		The protein encoded by this gene is a type II transmembrane AMPA receptor regulatory protein (TARP). TARPs regulate both trafficking and channel gating of the AMPA receptors. This gene is part of a functionally diverse eight-member protein subfamily of the PMP-22/EMP/MP20 family and is located in a cluster with two family members, a type I TARP and a calcium channel gamma subunit. [provided by Re…
SV_16785	19	54424891	54425394	503	CACNG7	0	0.0859375	0.119238	16.146	23.246	CCL21(0.308)	Lymphocyte_infiltrate	lymphocyte regulation	606899		The protein encoded by this gene is a type II transmembrane AMPA receptor regulatory protein (TARP). TARPs regulate both trafficking and channel gating of the AMPA receptors. This gene is part of a functionally diverse eight-member protein subfamily of the PMP-22/EMP/MP20 family and is located in a cluster with two family members, a type I TARP and a calcium channel gamma subunit. [provided by Re…
SV_16826	19	55576111	55577239	1128	RDH13	0	0.104167	0.0681363	19.271	13.026	POLR2A(0.414),CXCR2(0.387),CDKN3(0.495)	Housekeeping,Chemokine_signaling,Proliferation	Housekeeping,cytokine signaling,tumor characterization			This gene encodes a mitochondrial short-chain dehydrogenase/reductase, which catalyzes the reduction and oxidation of retinoids. The encoded enzyme may function in retinoic acid production and may also protect the mitochondria against oxidative stress. Alternatively spliced transcript variants have been described. [provided by RefSeq, Mar 2009]
SV_16909	20	6025711	6027650	1939	LRRN4	0	0.109375	0.0921844	21.875	17.836	AIF1(0.351)	Macrophage	lymphocyte markers
SV_17009	20	26204851	26205626	775		14982	0.416667	0.374749	83.333	74.95	MAGEA12(-0.365),KIR2DL1(-0.346)	Tumor_antigen,Drug_target	tumor characterization,checkpoint pathways
SV_17066	20	37055281	37056005	724	SNHG17/SNORA71A	0	0.106771	0.0961924	19.792	18.236	GNLY(0.309)	NK_activation	lymphocyte markers
SV_17073	20	40841881	40844181	2300	PTPRT	0	0.151042	0.160321	30.208	32.064	NCAM1(-0.305)	Adhesion,migration	tumor characterization	608712		The protein encoded by this gene is a member of the protein tyrosine phosphatase (PTP) family. PTPs are known to be signaling molecules that regulate a variety of cellular processes including cell growth, differentiation, mitotic cycle, and oncogenic transformation. This PTP possesses an extracellular region, a single transmembrane region, and two tandem intracellular catalytic domains, and thus …
SV_17175	20	60518341	60520180	1839		2668	0.138021	0.203407	23.958	31.062	CCL2(0.334)	Lymphocyte_infiltrate	lymphocyte regulation
SV_17176	20	60518521	60521058	2537		2848	0.078125	0.132265	14.062	21.042	CD19(0.367),CD79A(0.325),CD247(0.31)	B_cell_marker,B_cell_receptor_signaling,TCR_coexpression	lymphocyte markers,lymphocyte regulation
SV_17178	20	60518851	60520584	1733		3178	0.161458	0.216433	23.958	31.062	VTCN1(0.354)	Checkpoint_pathway	checkpoint pathways
SV_17220	20	62758291	62759256	965		20107	0.171875	0.178357	34.375	35.671	CCR6(0.325)	Chemokine_signaling	cytokine signaling
SV_17233	21	9453001	9454464	1463		372830	0.0729167	0.0541082	14.583	10.822	TRIM29(0.319)	Tumor_marker	tumor characterization
SV_17491	22	17042221	17046548	4327		29426	0.0651042	0.0951904	13.021	19.038	FAS(0.331),IKZF2(0.326)	B_cell_receptor_signaling,Lymphocyte_development	lymphocyte regulation
SV_17492	22	17044111	17048423	4312		27536	0.0625	0.0861723	12.5	17.234	BRCA2(0.394),CDK1(0.311),MAPK14(0.341)	Tumor_marker,Proliferation,Innate_immune_response	tumor characterization,lymphocyte regulation
SV_17549	22	20150461	20151953	1492		11883	0.0911458	0.0621242	10.417	6.814	NECTIN2(0.376),CCL22(0.451)	Adhesion,migration,Chemokine_signaling	tumor characterization,cytokine signaling
SV_17578	22	24276421	24279234	2813		23179	0.317708	0.364729	72.917	68.938	CX3CR1(-0.336)	Lymphocyte_infiltrate	lymphocyte regulation
SV_17635	22	36612991	36614329	1338		9263	0.0833333	0.0561122	15.625	10.621	HLA-DMB(0.32)	Antigen_processing	lymphocyte regulation
SV_17657	22	39294091	39298664	4573		25752	0.164062	0.129259	31.25	24.248	IDO1(0.313)	Drug_target	checkpoint pathways

## Sheet:  65 Prognosis associated DSVs
Supplementary table 1C. 65 Prognosis associated DSVs
SV_index	SV chrom	SV start	SV end	SVLEN	Gene name	Distance	Cancer MAF	Non-cancer MAF	Cancer Propotion(%)	Non-cancer Propotion(%)	Related immune response gene	Immune response gene function	Immune Category	OMIM number	Phenotypes	Summary
SV_375	1	63705361	63708116	2755	LINC00466	0	0.390625	0.353707	61.979	57.715	CXCL10(-0.34)	Type_II_interferon_signaling	cytokine signaling
SV_766	1	181043431	181044026	595		12357	0.078125	0.0571142	13.021	10.02	TGFB1(0.325),ITGAX(0.377)	Checkpoint_pathway,Dendridic_cell	checkpoint pathways,lymphocyte markers
SV_956	1	226985461	226985993	532		58585	0.0885417	0.144289	17.708	28.858	ABCF1(0.318)	Housekeeping	Housekeeping
SV_1082	1	246684421	246685363	942	LINC01743	0	0.380208	0.405812	73.958	80.16	LCK(-0.309)	TCR_coexpression	lymphocyte regulation
SV_1613	2	91784281	91785067	786		40427	0.132812	0.157315	26.562	31.463	PTGS2(0.379),EGR3(0.329)	Tumor_marker	tumor characterization
SV_1702	2	108275311	108279108	3797		95256	0.078125	0.102204	15.104	20.24	LRP1(0.335)	Housekeeping	Housekeeping
SV_2833	3	140544391	140547051	2660		116270	0.466146	0.415832	78.646	82.766	B3GAT1(-0.356)	NK_activation	lymphocyte markers
SV_2997	3	180091651	180092952	1301		40309	0.117188	0.121242	22.396	23.848	FCGR1A(0.311)	B_cell_marker	lymphocyte markers
SV_3076	3	194543341	194546281	2940		40444	0.403646	0.377756	80.729	75.551	NT5E(-0.364)	Checkpoint_pathway	checkpoint pathways
SV_3112	3	195502351	195503004	653	MUC4	0	0.0703125	0.0891784	14.062	17.836	MAGEA1(0.35)	Tumor_antigen	tumor characterization	158372		The major constituents of mucus, the viscous secretion that covers epithelial surfaces such as those in the trachea, colon, and cervix, are highly glycosylated proteins called mucins. These glycoproteins play important roles in the protection of the epithelial cells and have been implicated in epithelial renewal and differentiation. This gene encodes an integral membrane glycoprotein found on the…
SV_3114	3	195502621	195503316	695	MUC4	0	0.0885417	0.0971944	16.146	19.038	LRG1(0.376)	Neutrophil	lymphocyte markers	158372		The major constituents of mucus, the viscous secretion that covers epithelial surfaces such as those in the trachea, colon, and cervix, are highly glycosylated proteins called mucins. These glycoproteins play important roles in the protection of the epithelial cells and have been implicated in epithelial renewal and differentiation. This gene encodes an integral membrane glycoprotein found on the…
SV_3172	3	196759501	196760341	840		2814	0.119792	0.133267	18.75	23.647	PRDM1(0.374)	PD-1_signaling	checkpoint pathways
SV_3467	4	46202791	46205042	2251		42773	0.46875	0.4499	76.042	80.762	HLA-E(-0.304)	Antigen_processing	lymphocyte regulation
SV_3503	4	49129411	49137005	7594		65316	0.390625	0.421844	77.083	83.968	SRGN(-0.394)	Lymphocyte_infiltrate	lymphocyte regulation
SV_3504	4	49130581	49138157	7576		66486	0.369792	0.416834	73.438	83.166	CTSS(-0.361),IFIH1(-0.346)	Lymphocyte_infiltrate,Innate_immune_response	lymphocyte regulation
SV_3527	4	49150291	49156387	6096		86196	0.223958	0.272545	44.792	54.509	PRF1(0.328)	NK_activation	lymphocyte markers
SV_3528	4	49151041	49156602	5561		86946	0.307292	0.354709	61.458	70.942	ID3(0.328)	T_cell_regulation	lymphocyte regulation
SV_3546	4	49635301	49639465	4164		571206	0.0963542	0.12024	19.271	24.048	NOTCH3(0.3)	Tumor_marker	tumor characterization
SV_4204	5	83761	84874	1113		8504	0.315104	0.317635	54.688	57.515	JAML(0.318)	Lymphocyte_infiltrate	lymphocyte regulation
SV_4261	5	650701	651549	848	CEP72	0	0.296875	0.336673	59.375	67.134	IFIT1(-0.358)	Type_I_interferon_signaling	cytokine signaling	616475		The product of this gene is a member of the leucine-rich-repeat (LRR) superfamily of proteins. The protein is localized to the centrosome, a non-membraneous organelle that functions as the major microtubule-organizing center in animal cells. [provided by RefSeq, Jul 2008]
SV_4727	5	99726571	99727457	886		2613	0.229167	0.181363	45.833	36.273	CCL4(-0.341)	Lymphocyte_infiltrate	lymphocyte regulation
SV_5018	5	174819691	174820248	557		47349	0.210938	0.264529	42.188	52.505	CD83(0.3)	Antigen_presentation	lymphocyte regulation
SV_5033	5	177406741	177407563	822		12494	0.195312	0.252505	34.375	46.693	CD14(0.312)	Dendridic_cell,macrophage	lymphocyte markers
SV_5034	5	177406981	177407681	700		12254	0.09375	0.141283	17.708	26.854	BCL6(0.344),CSF1R(0.34),MAGEA3(0.348),IRS1(0.319),ICOSLG(0.313)	Type_II_interferon_signaling,Cytokine_signaling,Tumor_antigen,Tumor_marker,Checkpoint_pathway	cytokine signaling,tumor characterization,checkpoint pathways
SV_5279	6	24325351	24327812	2461	DCDC2	0	0.341146	0.312625	55.208	51.904	LILRB1(-0.347),CD244(-0.425)	Leukocyte_inhibition,Checkpoint_pathway	lymphocyte regulation,checkpoint pathways	605755	Sclerosing cholangitis, neonatal, 617394 (3)(AR)	This gene encodes a doublecortin domain-containing family member. The doublecortin domain has been demonstrated to bind tubulin and enhance microtubule polymerization. This family member is thought to function in neuronal migration where it may affect the signaling of primary cilia. Mutations in this gene have been associated with reading disability (RD) type 2, also referred to as developmental …
SV_6048	6	160072921	160073775	854		27174	0.078125	0.108216	9.896	14.429	PTPN11(0.331)	PD-1_signaling,tumor_marker	checkpoint pathways
SV_6762	7	61240201	61240814	613		1511468	0.203125	0.254509	38.021	49.098	LCN2(0.327)	Innate_immune_response	lymphocyte regulation
SV_7519	7	154876981	154880591	3610	HTR5A	0	0.0546875	0.0911824	10.938	18.236	PSMB9(0.305),IL22(0.324)	Type_II_interferon_signaling,T_cell_regulation	cytokine signaling,lymphocyte regulation	601305		The neurotransmitter serotonin (5-hydroxytryptamine, 5-HT) has been implicated in a wide range of psychiatric conditions and also has vasoconstrictive and vasodilatory effects. The gene described in this record is a member of 5-hydroxytryptamine (serotonin) receptor family and encodes a multi-pass membrane protein that functions as a receptor for 5-hydroxytryptamine and couples to G-proteins. Thi…
SV_7528	7	155126941	155128202	1261		22741	0.203125	0.261523	40.625	52.305	HLA-B(-0.353)	Antigen_processing	lymphocyte regulation
SV_7580	7	157508851	157509403	552	PTPRN2	0	0.174479	0.162325	34.896	32.465	CDKN2A(0.396)	Tumor_marker	tumor characterization	601698		This gene encodes a protein with sequence similarity to receptor-like protein tyrosine phosphatases. However, tyrosine phosphatase activity has not been experimentally validated for this protein. Studies of the rat ortholog suggest that the encoded protein may instead function as a phosphatidylinositol phosphatase with the ability to dephosphorylate phosphatidylinositol 3-phosphate and phosphatid…
SV_7594	7	157540231	157540914	683	PTPRN2	0	0.221354	0.254509	39.583	45.09	STAT6(-0.365)	Helper_T_cells	lymphocyte markers	601698		This gene encodes a protein with sequence similarity to receptor-like protein tyrosine phosphatases. However, tyrosine phosphatase activity has not been experimentally validated for this protein. Studies of the rat ortholog suggest that the encoded protein may instead function as a phosphatidylinositol phosphatase with the ability to dephosphorylate phosphatidylinositol 3-phosphate and phosphatid…
SV_7951	8	21170011	21171479	1468		3051	0.0572917	0.0981964	11.458	19.639	MYC(0.34)	Tumor_marker	tumor characterization
SV_8201	8	62035321	62035868	547		155014	0.138021	0.153307	26.562	29.058	CD226(0.336)	Adhesion,migration	tumor characterization
SV_8569	8	131850751	131852758	2007	ADCY8	0	0.263021	0.299599	40.104	51.303	RORC(0.329)	Helper_T_cells	lymphocyte markers	103070		Adenylate cyclase is a membrane bound enzyme that catalyses the formation of cyclic AMP from ATP. The enzymatic activity is under the control of several hormones, and different polypeptides participate in the transduction of the signal from the receptor to the catalytic moiety. Stimulatory or inhibitory receptors (Rs and Ri) interact with G proteins (Gs and Gi) that exhibit GTPase activity and th…
SV_9295	9	114725881	114726892	1011		28227	0.109375	0.140281	21.354	26.453	HLA-DQB2(0.381)	Antigen_processing	lymphocyte regulation
SV_9299	9	115777711	115782169	4458		3239	0.0625	0.0921844	11.979	17.435	FASLG(0.303),CCR2(0.393),IFI35(0.339),TDO2(0.413),CXCL13(0.318)	Type_II_interferon_signaling,Helper_T_cells,Interferon_signaling,Checkpoint_pathway	cytokine signaling,lymphocyte markers,checkpoint pathways
SV_9510	9	140223031	140224023	992	EXD3	0	0.0963542	0.138277	17.708	25.251	CX3CL1(0.332)	Type_II_interferon_signaling	cytokine signaling
SV_9553	10	392791	393328	537	DIP2C	0	0.171875	0.207415	34.375	41.483	IFIT2(0.308)	Cytokine_signaling	cytokine signaling	611380		This gene encodes a member of the disco-interacting protein homolog 2 family. The protein shares strong similarity with a Drosophila protein which interacts with the transcription factor disco and is expressed in the nervous system. [provided by RefSeq, Oct 2008]
SV_9845	10	32257891	32260617	2726		40046	0.401042	0.43988	62.5	67.936	IFI27(-0.327)	Type_I_interferon_signaling	cytokine signaling
SV_11064	11	51572161	51575548	3387		55950	0.229167	0.264529	39.062	45.491	HGF(0.352),TNFSF4(0.421)	Cytokine_signaling,Checkpoint_pathway	cytokine signaling,checkpoint pathways
SV_11239	11	69982531	69984478	1947	ANO1	0	0.122396	0.168337	24.479	30.461	MADCAM1(0.342),JCHAIN(0.34)	Adhesion,migration,B_cell_marker	tumor characterization,lymphocyte markers	610108
SV_11506	11	116992501	116993275	774		22498	0.0546875	0.0761523	10.417	15.23	HLA-G(0.367)	Antigen_processing	lymphocyte regulation
SV_11653	12	1230691	1231450	759	ERC1	0	0.375	0.416834	75	83.367	CXCL1(0.345)	Chemokine_signaling	cytokine signaling	607127		The protein encoded by this gene is a member of a family of RIM-binding proteins. RIMs are active zone proteins that regulate neurotransmitter release. This gene has been found fused to the receptor-type tyrosine kinase gene RET by gene rearrangement due to the translocation t(10;12)(q11;p13) in thyroid papillary carcinoma. Alternative splicing results in multiple transcript variants. [provided b…
SV_12604	12	131867311	131868064	753		15211	0.260417	0.302605	52.083	59.719	BUB1(-0.313)	Proliferation	tumor characterization
SV_12605	12	131867551	131868143	592		15451	0.226562	0.271543	41.667	52.104	TWIST1(-0.355),HIF1A(-0.38),M6PR(-0.33),SNAI2(-0.351),IFITM1(0.354),CD86(-0.354)	Tumor_marker,stemness,PD-1_signaling,tumor_marker,T_cell_regulation,Type_I_interferon_signaling,Checkpoint_pathway	tumor characterization,checkpoint pathways,lymphocyte regulation,cytokine signaling
SV_12618	12	132065941	132067245	1304		64521	0.0520833	0.1002	7.812	16.232	CD3E(0.322),GAGE10(0.371),MMP9(0.317),CTLA4(0.31),CD28(0.325),CD6(0.354)	TCR_coexpression,Tumor_antigen,Tumor_marker,Drug_target,Checkpoint_pathway	lymphocyte regulation,tumor characterization,checkpoint pathways
SV_12886	13	49951411	49953863	2452	CAB39L	0	0.0989583	0.139279	19.271	26.453	HLA-DRB1(0.331)	Antigen_processing	lymphocyte regulation	612175
SV_13980	14	105743221	105743847	626	BRF1	0	0.0572917	0.0861723	11.458	17.234	MPO(0.314)	Myeloid_marker	lymphocyte markers	604902	Cerebellofaciodental syndrome, 616202 (3)(AR)	This gene encodes one of the three subunits of the RNA polymerase III transcription factor complex. This complex plays a central role in transcription initiation by RNA polymerase III on genes encoding tRNA, 5S rRNA, and other small structural RNAs. The gene product belongs to the TF2B family. Several alternatively spliced variants encoding different isoforms, that function at different promoters…
SV_14838	16	33545251	33547118	1867		26592	0.322917	0.403808	34.375	43.888	MRC1(0.329)	Dendridic_cell,macrophage	lymphocyte markers
SV_15125	16	89495611	89496188	577	ANKRD11	0	0.0989583	0.104208	17.708	20.04	NOS2(0.397)	Innate_immune_response	lymphocyte regulation	611192	KBG syndrome, 148050 (3)(AD)	This locus encodes an ankryin repeat domain-containing protein. The encoded protein inhibits ligand-dependent activation of transcription. Mutations in this gene have been associated with KBG syndrome, which is characterized by macrodontia, distinctive craniofacial features, short stature, skeletal anomalies, global developmental delay, seizures and intellectual disability. Alternatively spliced …
SV_15250	17	1644151	1645041	890		1978	0.0859375	0.127255	17.188	25.451	KLRD1(0.362),CCL17(0.333)	Drug_target,Chemokine_signaling	checkpoint pathways,cytokine signaling
SV_15709	17	78717661	78718276	615	RPTOR	0	0.184896	0.231463	31.771	40.882	CXCL8(0.313)	Cytokine_signaling	cytokine signaling	607130		This gene encodes a component of a signaling pathway that regulates cell growth in response to nutrient and insulin levels. The encoded protein forms a stoichiometric complex with the mTOR kinase, and also associates with eukaryotic initiation factor 4E-binding protein-1 and ribosomal protein S6 kinase. The protein positively regulates the downstream effector ribosomal protein S6 kinase, and nega…
SV_16111	18	76130101	76130827	726		424418	0.182292	0.226453	35.417	43.888	CD160(0.335)	Checkpoint_pathway	checkpoint pathways
SV_16230	19	1034251	1035568	1317	CNN2	0	0.0963542	0.137275	16.146	21.643	CD44(0.347)	Adhesion,migration	tumor characterization	602373		The protein encoded by this gene, which can bind actin, calmodulin, troponin C, and tropomyosin, may function in the structural organization of actin filaments. The encoded protein could play a role in smooth muscle contraction and cell adhesion. Several pseudogenes of this gene have been identified, and are present on chromosomes 1, 2, 3, 6, 9, 11, 13, 15, 16, 21 and 22. Alternative splicing res…
SV_16262	19	2713831	2714451	620		733	0.179688	0.245491	32.812	47.295	ITGB1(-0.353)	Adhesion,migration	tumor characterization
SV_16781	19	54423841	54424718	877	CACNG7	0	0.226562	0.274549	44.792	53.908	SELL(-0.306)	Leukocyte_migration	lymphocyte regulation	606899		The protein encoded by this gene is a type II transmembrane AMPA receptor regulatory protein (TARP). TARPs regulate both trafficking and channel gating of the AMPA receptors. This gene is part of a functionally diverse eight-member protein subfamily of the PMP-22/EMP/MP20 family and is located in a cluster with two family members, a type I TARP and a calcium channel gamma subunit. [provided by Re…
SV_16785	19	54424891	54425394	503	CACNG7	0	0.0859375	0.119238	16.146	23.246	CCL21(0.308)	Lymphocyte_infiltrate	lymphocyte regulation	606899		The protein encoded by this gene is a type II transmembrane AMPA receptor regulatory protein (TARP). TARPs regulate both trafficking and channel gating of the AMPA receptors. This gene is part of a functionally diverse eight-member protein subfamily of the PMP-22/EMP/MP20 family and is located in a cluster with two family members, a type I TARP and a calcium channel gamma subunit. [provided by Re…
SV_16826	19	55576111	55577239	1128	RDH13	0	0.104167	0.0681363	19.271	13.026	POLR2A(0.414),CXCR2(0.387),CDKN3(0.495)	Housekeeping,Chemokine_signaling,Proliferation	Housekeeping,cytokine signaling,tumor characterization			This gene encodes a mitochondrial short-chain dehydrogenase/reductase, which catalyzes the reduction and oxidation of retinoids. The encoded enzyme may function in retinoic acid production and may also protect the mitochondria against oxidative stress. Alternatively spliced transcript variants have been described. [provided by RefSeq, Mar 2009]
SV_17009	20	26204851	26205626	775		14982	0.416667	0.374749	83.333	74.95	MAGEA12(-0.365),KIR2DL1(-0.346)	Tumor_antigen,Drug_target	tumor characterization,checkpoint pathways
SV_17066	20	37055281	37056005	724	SNHG17/SNORA71A	0	0.106771	0.0961924	19.792	18.236	GNLY(0.309)	NK_activation	lymphocyte markers
SV_17073	20	40841881	40844181	2300	PTPRT	0	0.151042	0.160321	30.208	32.064	NCAM1(-0.305)	Adhesion,migration	tumor characterization	608712		The protein encoded by this gene is a member of the protein tyrosine phosphatase (PTP) family. PTPs are known to be signaling molecules that regulate a variety of cellular processes including cell growth, differentiation, mitotic cycle, and oncogenic transformation. This PTP possesses an extracellular region, a single transmembrane region, and two tandem intracellular catalytic domains, and thus …
SV_17175	20	60518341	60520180	1839		2668	0.138021	0.203407	23.958	31.062	CCL2(0.334)	Lymphocyte_infiltrate	lymphocyte regulation
SV_17178	20	60518851	60520584	1733		3178	0.161458	0.216433	23.958	31.062	VTCN1(0.354)	Checkpoint_pathway	checkpoint pathways
SV_17491	22	17042221	17046548	4327		29426	0.0651042	0.0951904	13.021	19.038	FAS(0.331),IKZF2(0.326)	B_cell_receptor_signaling,Lymphocyte_development	lymphocyte regulation
SV_17578	22	24276421	24279234	2813		23179	0.317708	0.364729	72.917	68.938	CX3CR1(-0.336)	Lymphocyte_infiltrate	lymphocyte regulation
