# Supplementary material for: Comprehensive assessments of germline deletion structural variants reveal the association between prognostic MUC4 and CEP72 deletions and immune response gene expression in colorectal cancer patients
Source: Hum Genomics. 2021 Jan 11;15:3. doi: 10.1186/s40246-020-00302-3 (PMC7802320; doi:10.1186/s40246-020-00302-3)
Supplement: Supplementary file 2 — Additional file 2:. Supplementary Table 2: DSV_cluster_pathway_result [file 40246_2020_302_MOESM2_ESM.xlsx]

## Sheet: Supplementary table 2. DSV_clus
Supplemetary table 2. The significant pathway result of 671 cancer-associated DSV genes
Pathway identifier	Pathway name	#Entities found	#Entities total	Entities ratio	Entities pValue	Entities FDR	#Reactions found	#Reactions total	Reactions ratio	Species identifier	Species name	Submitted entities found	Mapped entities	Found reaction identifiers	Cluster
R-HSA-5083625	Defective GALNT3 causes familial hyperphosphatemic tumoral calcinosis (HFTC)	4	20	0.00135879	1.35e-05	0.0011783	1	1	7.63e-05	9606	Homo sapiens	MUC17;MUC19;MUC4;MUC6		R-HSA-5096537	1
R-HSA-5083636	Defective GALNT12 causes colorectal cancer 1 (CRCS1)	4	20	0.00135879	1.35e-05	0.0011783	1	1	7.63e-05	9606	Homo sapiens	MUC17;MUC19;MUC4;MUC6		R-HSA-5096532	1
R-HSA-913709	O-linked glycosylation of mucins	6	73	0.00495958	1.41e-05	0.0011783	17	17	0.00129662	9606	Homo sapiens	MUC17;MUC19;MUC4;GALNT9;B3GNTL1;MUC6		R-HSA-5694487;R-HSA-977071;R-HSA-977228;R-HSA-1964505;R-HSA-913675;R-HSA-1964501;R-HSA-914017;R-HSA-914018;R-HSA-914012;R-HSA-914008;R-HSA-914010;R-HSA-981497;R-HSA-914005;R-HSA-981814;R-HSA-914006;R-HSA-6786012;R-HSA-981809	1
R-HSA-5083632	Defective C1GALT1C1 causes Tn polyagglutination syndrome (TNPS)	4	21	0.00142673	1.64e-05	0.0011783	1	1	7.63e-05	9606	Homo sapiens	MUC17;MUC19;MUC4;MUC6		R-HSA-6785524	1
R-HSA-977068	Termination of O-glycan biosynthesis	4	28	0.0019023	4.98e-05	0.00283966	5	5	0.000381359	9606	Homo sapiens	MUC17;MUC19;MUC4;MUC6		R-HSA-977071;R-HSA-977228;R-HSA-981497;R-HSA-981814;R-HSA-981809	1
R-HSA-5173105	O-linked glycosylation	6	132	0.008968	0.000354026	0.0169933	17	28	0.00213561	9606	Homo sapiens	MUC17;MUC19;MUC4;GALNT9;B3GNTL1;MUC6		R-HSA-5694487;R-HSA-977071;R-HSA-977228;R-HSA-1964505;R-HSA-913675;R-HSA-1964501;R-HSA-914017;R-HSA-914018;R-HSA-914012;R-HSA-914008;R-HSA-914010;R-HSA-981497;R-HSA-914005;R-HSA-981814;R-HSA-914006;R-HSA-6786012;R-HSA-981809	1
R-HSA-5621480	Dectin-2 family	4	65	0.00441606	0.00118756	0.0486898	1	12	0.000915262	9606	Homo sapiens	MUC17;MUC19;MUC4;MUC6		R-HSA-8858500	1
R-HSA-3906995	Diseases associated with O-glycosylation of proteins	4	78	0.00529927	0.00229821	0.0741286	3	9	0.000686446	9606	Homo sapiens	MUC17;MUC19;MUC4;MUC6		R-HSA-6785524;R-HSA-5096537;R-HSA-5096532	1
R-HSA-1296052	Ca2+ activated K+ channels	2	10	0.000679394	0.00231652	0.0741286	1	3	0.000228815	9606	Homo sapiens	KCNMB2		R-HSA-1296037	1
R-HSA-418457	cGMP effects	2	18	0.00122291	0.00723775	0.202657	1	4	0.000305087	9606	Homo sapiens	KCNMB2		R-HSA-418549	1
R-HSA-181429	Serotonin Neurotransmitter Release Cycle	2	23	0.00156261	0.0115528	0.300374	2	4	0.000305087	9606	Homo sapiens	UNC13B;RIMS1		R-HSA-380901;R-HSA-380905	1
R-HSA-264642	Acetylcholine Neurotransmitter Release Cycle	2	26	0.00176642	0.0145645	0.349549	2	6	0.000457631	9606	Homo sapiens	UNC13B;RIMS1		R-HSA-372529;R-HSA-372505	1
R-HSA-212676	Dopamine Neurotransmitter Release Cycle	2	28	0.0019023	0.0167398	0.368275	2	5	0.000381359	9606	Homo sapiens	UNC13B;RIMS1		R-HSA-380869;R-HSA-380574	1
R-HSA-181430	Norepinephrine Neurotransmitter Release Cycle	2	30	0.00203818	0.0190442	0.380884	2	6	0.000457631	9606	Homo sapiens	UNC13B;RIMS1		R-HSA-374899;R-HSA-374922	1
R-HSA-210500	Glutamate Neurotransmitter Release Cycle	2	32	0.00217406	0.021474	0.392281	2	8	0.000610175	9606	Homo sapiens	UNC13B;RIMS1		R-HSA-210426;R-HSA-210430	1
R-HSA-392154	Nitric oxide stimulates guanylate cyclase	2	41	0.00278552	0.0338569	0.392281	1	7	0.000533903	9606	Homo sapiens	KCNMB2		R-HSA-418549	1
R-HSA-3214841	PKMTs methylate histone lysines	2	49	0.00332903	0.0466618	0.392281	6	22	0.00167798	9606	Homo sapiens	SMYD3		R-HSA-5651654;R-HSA-5637686;R-HSA-5244692;R-HSA-5638157;R-HSA-4827383;R-HSA-5651657	1
R-HSA-69478	G2/M DNA replication checkpoint	1	7	0.000475576	0.047815	0.392281	1	2	0.000152544	9606	Homo sapiens	MYT1		R-HSA-170055	1
R-HSA-991365	Activation of GABAB receptors	4	49	0.00332903	0.00127955	0.31477	8	8	0.000610175	9606	Homo sapiens	KCNJ6;ADCY9;GNG2;ADCY8		R-HSA-170674;R-HSA-1013020;R-HSA-170666;R-HSA-1013013;R-HSA-392206;R-HSA-1013012;R-HSA-170686;R-HSA-170671	2
R-HSA-977444	GABA B receptor activation	4	49	0.00332903	0.00127955	0.31477	8	9	0.000686446	9606	Homo sapiens	KCNJ6;ADCY9;GNG2;ADCY8		R-HSA-170674;R-HSA-1013020;R-HSA-170666;R-HSA-1013013;R-HSA-392206;R-HSA-1013012;R-HSA-170686;R-HSA-170671	2
R-HSA-977443	GABA receptor activation	4	67	0.00455194	0.00392734	0.389688	8	12	0.000915262	9606	Homo sapiens	KCNJ6;ADCY9;GNG2;ADCY8		R-HSA-170674;R-HSA-1013020;R-HSA-170666;R-HSA-1013013;R-HSA-392206;R-HSA-1013012;R-HSA-170686;R-HSA-170671	2
R-HSA-9009391	Extra-nuclear estrogen signaling	5	110	0.00747333	0.00410115	0.389688	19	38	0.00289833	9606	Homo sapiens	GNG2;PFKFB3;ESR1		R-HSA-9021609;R-HSA-9624272;R-HSA-9632182;R-HSA-9625814;R-HSA-9021068;R-HSA-9633044;R-HSA-9021601;R-HSA-9021600;R-HSA-9634584;R-HSA-9625465;R-HSA-9632412;R-HSA-9021596;R-HSA-9021660;R-HSA-9625482;R-HSA-9021072;R-HSA-9021170;R-HSA-9625487;R-HSA-9021079;R-H	2
R-HSA-913709	O-linked glycosylation of mucins	4	73	0.00495958	0.00530068	0.389688	17	17	0.00129662	9606	Homo sapiens	MUC12;MUC4;GALNT9;B3GNTL1		R-HSA-5694487;R-HSA-977071;R-HSA-977228;R-HSA-1964505;R-HSA-913675;R-HSA-1964501;R-HSA-914017;R-HSA-914018;R-HSA-914012;R-HSA-914008;R-HSA-914010;R-HSA-981497;R-HSA-914005;R-HSA-981814;R-HSA-914006;R-HSA-6786012;R-HSA-981809	2
R-HSA-936837	Ion transport by P-type ATPases	4	76	0.00516339	0.00609435	0.389688	6	15	0.00114408	9606	Homo sapiens	ATP13A4;ATP2B4;ATP11A;SBF2		R-HSA-418309;R-HSA-5251989;R-HSA-9684068;R-HSA-947591;R-HSA-939763;R-HSA-936897	2
R-HSA-163359	Glucagon signaling in metabolic regulation	3	40	0.00271758	0.0066778	0.389688	4	6	0.000457631	9606	Homo sapiens	ADCY9;GNG2;ADCY8		R-HSA-163617;R-HSA-825631;R-HSA-164377;R-HSA-381704	2
R-HSA-1251985	Nuclear signaling by ERBB4	3	47	0.00319315	0.0103293	0.389688	9	34	0.00259324	9606	Homo sapiens	ADAP1;ESR1		R-HSA-1254386;R-HSA-9612672;R-HSA-9612257;R-HSA-8954207;R-HSA-8954208;R-HSA-1254392;R-HSA-9612671;R-HSA-9612255;R-HSA-8954199	2
R-HSA-170660	Adenylate cyclase activating pathway	2	17	0.00115497	0.0115207	0.389688	4	4	0.000305087	9606	Homo sapiens	ADCY9;ADCY8		R-HSA-170672;R-HSA-170676;R-HSA-170677;R-HSA-170685	2
R-HSA-170670	Adenylate cyclase inhibitory pathway	2	18	0.00122291	0.012837	0.389688	5	5	0.000381359	9606	Homo sapiens	ADCY9;ADCY8		R-HSA-170674;R-HSA-170666;R-HSA-392206;R-HSA-170686;R-HSA-170671	2
R-HSA-432040	Vasopressin regulates renal water homeostasis via Aquaporins	3	52	0.00353285	0.0135225	0.389688	5	15	0.00114408	9606	Homo sapiens	ADCY9;GNG2;ADCY8		R-HSA-163617;R-HSA-432195;R-HSA-422320;R-HSA-432188;R-HSA-164377	2
R-HSA-5083636	Defective GALNT12 causes colorectal cancer 1 (CRCS1)	2	20	0.00135879	0.0156554	0.389688	1	1	7.63e-05	9606	Homo sapiens	MUC12;MUC4		R-HSA-5096532	2
R-HSA-5083625	Defective GALNT3 causes familial hyperphosphatemic tumoral calcinosis (HFTC)	2	20	0.00135879	0.0156554	0.389688	1	1	7.63e-05	9606	Homo sapiens	MUC12;MUC4		R-HSA-5096537	2
R-HSA-2219530	Constitutive Signaling by Aberrant PI3K in Cancer	4	103	0.00699776	0.0169475	0.389688	1	2	0.000152544	9606	Homo sapiens	PFKFB3;ESR1		R-HSA-2400009	2
R-HSA-5083632	Defective C1GALT1C1 causes Tn polyagglutination syndrome (TNPS)	2	21	0.00142673	0.0171549	0.389688	1	1	7.63e-05	9606	Homo sapiens	MUC12;MUC4		R-HSA-6785524	2
R-HSA-9671793	Diseases of hemostasis	2	21	0.00142673	0.0171549	0.389688	3	18	0.00137289	9606	Homo sapiens	F11		R-HSA-9673223;R-HSA-9655046;R-HSA-9651467	2
R-HSA-8866910	TFAP2 (AP-2) family regulates transcription of growth factors and their receptors	2	21	0.00142673	0.0171549	0.389688	3	18	0.00137289	9606	Homo sapiens	ESR1		R-HSA-8937369;R-HSA-8864381;R-HSA-8864395	2
R-HSA-9651496	Defects of contact activation system (CAS) and kallikrein/kinin system (KKS)	2	21	0.00142673	0.0171549	0.389688	3	18	0.00137289	9606	Homo sapiens	F11		R-HSA-9673223;R-HSA-9655046;R-HSA-9651467	2
R-HSA-164378	PKA activation in glucagon signalling	2	23	0.00156261	0.0203284	0.389688	1	2	0.000152544	9606	Homo sapiens	ADCY9;ADCY8		R-HSA-164377	2
R-HSA-163615	PKA activation	2	23	0.00156261	0.0203284	0.389688	1	4	0.000305087	9606	Homo sapiens	ADCY9;ADCY8		R-HSA-111930	2
R-HSA-418597	G alpha (z) signalling events	3	62	0.00421224	0.0214224	0.389688	6	13	0.000991534	9606	Homo sapiens	ADCY9;GNG2;ADCY8		R-HSA-392129;R-HSA-392064;R-HSA-749453;R-HSA-750988;R-HSA-751024;R-HSA-749446	2
R-HSA-5576891	Cardiac conduction	5	167	0.0113459	0.0217073	0.389688	8	27	0.00205934	9606	Homo sapiens	CACNG7;KCNIP1;ATP2B4;CACNA1C;SBF2		R-HSA-418309;R-HSA-5577234;R-HSA-9684068;R-HSA-5577213;R-HSA-5617182;R-HSA-5617179;R-HSA-5617178;R-HSA-936897	2
R-HSA-9006925	Intracellular signaling by second messengers	8	363	0.024662	0.0224857	0.389688	5	114	0.00869499	9606	Homo sapiens	RPTOR;ADCY9;PFKFB3;ADCY8;ESR1;PSMA8		R-HSA-2316434;R-HSA-8944457;R-HSA-8850992;R-HSA-111930;R-HSA-8944454	2
R-HSA-112314	Neurotransmitter receptors and postsynaptic signal transmission	6	232	0.0157619	0.023437	0.389688	25	109	0.00831363	9606	Homo sapiens	KCNJ6;ADCY9;GNG2;ACTN2;PPP6R2;ADCY8		R-HSA-975311;R-HSA-9611030;R-HSA-392206;R-HSA-442760;R-HSA-438037;R-HSA-1013020;R-HSA-1013013;R-HSA-1013012;R-HSA-442715;R-HSA-432164;R-HSA-432162;R-HSA-9612085;R-HSA-170666;R-HSA-442732;R-HSA-432172;R-HSA-500717;R-HSA-9618750;R-HSA-170671;R-HSA-9617535;R	2
R-HSA-211979	Eicosanoids	2	25	0.00169849	0.0237265	0.389688	3	6	0.000457631	9606	Homo sapiens	CYP4F11;CYP4F12		R-HSA-211873;R-HSA-215526;R-HSA-211919	2
R-HSA-111931	PKA-mediated phosphorylation of CREB	2	26	0.00176642	0.0255068	0.389688	1	7	0.000533903	9606	Homo sapiens	ADCY9;ADCY8		R-HSA-111930	2
R-HSA-445717	Aquaporin-mediated transport	3	68	0.00461988	0.0271439	0.389688	5	25	0.0019068	9606	Homo sapiens	ADCY9;GNG2;ADCY8		R-HSA-163617;R-HSA-432195;R-HSA-422320;R-HSA-432188;R-HSA-164377	2
R-HSA-9657689	Defective SERPING1 causes hereditary angioedema	1	3	0.000203818	0.027936	0.389688	1	3	0.000228815	9606	Homo sapiens	F11		R-HSA-9651467	2
R-HSA-977068	Termination of O-glycan biosynthesis	2	28	0.0019023	0.0292243	0.389688	5	5	0.000381359	9606	Homo sapiens	MUC12;MUC4		R-HSA-977071;R-HSA-977228;R-HSA-981497;R-HSA-981814;R-HSA-981809	2
R-HSA-397014	Muscle contraction	6	248	0.016849	0.031022	0.389688	12	42	0.00320342	9606	Homo sapiens	CACNG7;KCNIP1;ACTN2;ATP2B4;CACNA1C;SBF2		R-HSA-390597;R-HSA-390598;R-HSA-418309;R-HSA-390593;R-HSA-390595;R-HSA-5577234;R-HSA-9684068;R-HSA-5577213;R-HSA-5617182;R-HSA-5617179;R-HSA-5617178;R-HSA-936897	2
R-HSA-211935	Fatty acids	2	29	0.00197024	0.0311592	0.389688	3	4	0.000305087	9606	Homo sapiens	CYP4F11;CYP4F12		R-HSA-76466;R-HSA-211904;R-HSA-211924	2
R-HSA-5576893	Phase 2 - plateau phase	2	29	0.00197024	0.0311592	0.389688	1	2	0.000152544	9606	Homo sapiens	CACNG7;CACNA1C		R-HSA-5577213	2
R-HSA-6811558	PI5P, PP2A and IER3 Regulate PI3K/AKT Signaling	4	126	0.00856036	0.0322344	0.389688	1	7	0.000533903	9606	Homo sapiens	PFKFB3;ESR1		R-HSA-2316434	2
R-HSA-8863678	Neurodegenerative Diseases	2	30	0.00203818	0.0331434	0.389688	1	22	0.00167798	9606	Homo sapiens	SOD2		R-HSA-8870703	2
R-HSA-8862803	Deregulated CDK5 triggers multiple neurodegenerative pathways in Alzheimer's disease models	2	30	0.00203818	0.0331434	0.389688	1	22	0.00167798	9606	Homo sapiens	SOD2		R-HSA-8870703	2
R-HSA-1296059	G protein gated Potassium channels	2	31	0.00210612	0.0351758	0.389688	3	3	0.000228815	9606	Homo sapiens	KCNJ6;GNG2		R-HSA-1013020;R-HSA-1013013;R-HSA-1013012	2
R-HSA-1296041	Activation of G protein gated Potassium channels	2	31	0.00210612	0.0351758	0.389688	3	3	0.000228815	9606	Homo sapiens	KCNJ6;GNG2		R-HSA-1013020;R-HSA-1013013;R-HSA-1013012	2
R-HSA-997272	Inhibition of voltage gated Ca2+ channels via Gbeta/gamma subunits	2	31	0.00210612	0.0351758	0.389688	3	3	0.000228815	9606	Homo sapiens	KCNJ6;GNG2		R-HSA-1013020;R-HSA-1013013;R-HSA-1013012	2
R-HSA-9657688	Defective factor XII causes hereditary angioedema	1	4	0.000271758	0.0370747	0.389688	1	2	0.000152544	9606	Homo sapiens	F11		R-HSA-9655046	2
R-HSA-5173105	O-linked glycosylation	4	132	0.008968	0.0372154	0.389688	17	28	0.00213561	9606	Homo sapiens	MUC12;MUC4;GALNT9;B3GNTL1		R-HSA-5694487;R-HSA-977071;R-HSA-977228;R-HSA-1964505;R-HSA-913675;R-HSA-1964501;R-HSA-914017;R-HSA-914018;R-HSA-914012;R-HSA-914008;R-HSA-914010;R-HSA-981497;R-HSA-914005;R-HSA-981814;R-HSA-914006;R-HSA-6786012;R-HSA-981809	2
R-HSA-400042	Adrenaline,noradrenaline inhibits insulin secretion	2	32	0.00217406	0.0372553	0.389688	4	6	0.000457631	9606	Homo sapiens	GNG2;CACNA1C		R-HSA-400037;R-HSA-400097;R-HSA-400046;R-HSA-400092	2
R-HSA-199418	Negative regulation of the PI3K/AKT network	4	134	0.00910388	0.0389688	0.389688	1	10	0.000762718	9606	Homo sapiens	PFKFB3;ESR1		R-HSA-2316434	2
R-HSA-2219528	PI3K/AKT Signaling in Cancer	4	134	0.00910388	0.0389688	0.389688	1	21	0.00160171	9606	Homo sapiens	PFKFB3;ESR1		R-HSA-2400009	2
R-HSA-140837	Intrinsic Pathway of Fibrin Clot Formation	2	33	0.002242	0.039381	0.39381	10	24	0.00183052	9606	Homo sapiens	F11		R-HSA-158419;R-HSA-158145;R-HSA-158311;R-HSA-158340;R-HSA-158218;R-HSA-158251;R-HSA-158313;R-HSA-158399;R-HSA-158300;R-HSA-158333	2
R-HSA-1236394	Signaling by ERBB4	3	82	0.00557103	0.0433352	0.433352	9	52	0.00396613	9606	Homo sapiens	ADAP1;ESR1		R-HSA-1254386;R-HSA-9612672;R-HSA-9612257;R-HSA-8954207;R-HSA-8954208;R-HSA-1254392;R-HSA-9612671;R-HSA-9612255;R-HSA-8954199	2
R-HSA-9645723	Diseases of programmed cell death	2	37	0.00251376	0.0483241	0.438563	1	24	0.00183052	9606	Homo sapiens	SOD2		R-HSA-8870703	2
R-HSA-163685	Integration of energy metabolism	4	145	0.00985121	0.0494468	0.438563	14	62	0.00472885	9606	Homo sapiens	ADCY9;GNG2;CACNA1C;ADCY8		R-HSA-381607;R-HSA-163617;R-HSA-400037;R-HSA-400097;R-HSA-400046;R-HSA-265645;R-HSA-381612;R-HSA-265166;R-HSA-381704;R-HSA-381706;R-HSA-825631;R-HSA-422320;R-HSA-400092;R-HSA-164377	2
