# Supplementary material for: Comprehensive assessments of germline deletion structural variants reveal the association between prognostic MUC4 and CEP72 deletions and immune response gene expression in colorectal cancer patients
Source: Hum Genomics. 2021 Jan 11;15:3. doi: 10.1186/s40246-020-00302-3 (PMC7802320; doi:10.1186/s40246-020-00302-3)
Supplement: Supplementary file 3 — Additional file 3:. Supplementary Table 3: 20 The frequency spectrum of DSVs [file 40246_2020_302_MOESM3_ESM.xlsx]

## Sheet: 工作表1
Supplementary table 3. The frequency spectrum of deletion structural variants in cancer and non-cancer subjects
ENTREZID	gene	Odds ratio [95% Confidence interval]	pvalue	padjust(fdr)	gene_biotype
115	ADCY9	3.08[2.17-4.37]	2.74e-10	5.87e-08	protein_coding
25782	RAB3GAP2	2.01[1.26-3.21]	0.00360944	0.0208762	protein_coding
6791	AURKAPS1	2.01[1.26-3.21]	0.00360944	0.0208762	protein_coding
346007	EYS	1.96[1.27-3.01]	0.00216643	0.0136358	protein_coding
25759	SHC2	1.93[1.22-3.04]	0.00471525	0.0246113	protein_coding
1804	DPP6	1.81[1.27-2.58]	0.00113259	0.010538	protein_coding
341640	FREM2	1.73[1.16-2.59]	0.00735805	0.0317675	protein_coding
2099	ESR1	1.69[1.18-2.43]	0.0046499	0.0246113	protein_coding
25771	TBC1D22A	1.69[1.17-2.44]	0.00545098	0.0248817	protein_coding
88	ACTN2	1.68[1.16-2.42]	0.00556145	0.0248817	protein_coding
54221	SNTG2	0.45[0.26-0.78]	0.00487889	0.0248591	protein_coding
375612	LHFPL3	0.42[0.3-0.6]	9.59e-07	5.13e-05	protein_coding
168002	DACT2	0.41[0.24-0.71]	0.00144126	0.0123372	protein_coding
154215	NKAIN2	0.41[0.28-0.61]	1.19e-05	0.000510626	protein_coding
8997	KALRN	0.4[0.26-0.61]	3.45e-05	0.00105492	protein_coding
29	ABR	0.36[0.2-0.65]	0.000721119	0.00764525	protein_coding
160492	LMNTD1	0.31[0.18-0.55]	6.47e-05	0.00153879	protein_coding
144100	PLEKHA7	0.27[0.17-0.44]	5.08e-08	5.44e-06	protein_coding
8447	DOC2B	0.23[0.1-0.51]	0.000348933	0.00533369	protein_coding
113622	ADPRHL1	0.11[0.05-0.25]	1.22e-07	8.69e-06	protein_coding
