# Supplementary material for: Comprehensive assessments of germline deletion structural variants reveal the association between prognostic MUC4 and CEP72 deletions and immune response gene expression in colorectal cancer patients
Source: Hum Genomics. 2021 Jan 11;15:3. doi: 10.1186/s40246-020-00302-3 (PMC7802320; doi:10.1186/s40246-020-00302-3)
Supplement: Supplementary file 4 — Additional file 4:. Supplementary Table 4: 57 The specific genes in subjects [file 40246_2020_302_MOESM4_ESM.xlsx]

## Sheet: 2019-08-15_57-deletion-genes
Supplementary table 4. The 57 specific genes in subjects with or without family cancer history
Gene	OR	lb	ub	pvalue	padjust
ADCY9	3.08062	2.17234	4.36867	2.74078e-10	5.86528e-08
AURKAPS1	2.00893	1.25585	3.21359	0.00360944	0.0208762
RAB3GAP2	2.00893	1.25585	3.21359	0.00360944	0.0208762
LOC283683	1.99395	1.29639	3.06685	0.00167967	0.0135719
EYS	1.95781	1.27432	3.00789	0.00216643	0.0136358
SHC2	1.92979	1.22317	3.04464	0.00471525	0.0246113
LINCR-0002	1.8408	1.15798	2.92627	0.00987576	0.0384257
DPP6	1.8084	1.26585	2.58349	0.00113259	0.010538
FREM2	1.73195	1.15904	2.58803	0.00735805	0.0317675
LINC02203	1.73051	1.17558	2.54739	0.00543657	0.0248817
LOC101927079	1.73051	1.17558	2.54739	0.00543657	0.0248817
ESR1	1.68985	1.17508	2.43013	0.0046499	0.0246113
TBC1D22A	1.68769	1.16679	2.44114	0.00545098	0.0248817
ACTN2	1.67661	1.16353	2.41594	0.00556146	0.0248817
SOD2	1.5582	1.11574	2.17613	0.00925266	0.0373598
CAMTA1	1.55587	1.11336	2.17426	0.00962957	0.0381616
ADCY8	0.646451	0.462202	0.904146	0.0108147	0.0408575
PCMT1	0.620924	0.443276	0.869765	0.00558095	0.0248817
TTC34	0.595251	0.424404	0.834874	0.00265087	0.0162082
ERC1	0.594486	0.398384	0.887119	0.0108826	0.0408575
SPPL2B	0.588374	0.419662	0.824911	0.0020953	0.0136358
MASP2	0.587556	0.420937	0.820127	0.00177576	0.0135719
DCLK1	0.585469	0.418561	0.818933	0.00176844	0.0135719
OR2A1-AS1	0.583322	0.413598	0.822696	0.00212309	0.0136358
MUC6	0.579292	0.394644	0.850333	0.00530583	0.0248817
SPOCK3	0.574109	0.391165	0.842614	0.00458649	0.0246113
ATP11A	0.572959	0.379565	0.864892	0.00802956	0.0330447
DPH7	0.566948	0.40093	0.801711	0.00132667	0.0118295
ZBTB45	0.550685	0.388743	0.780089	0.00078596	0.00764525
GOLGA3	0.549853	0.354548	0.852745	0.0075522	0.0317675
ZNF57	0.547412	0.391665	0.76509	0.000419493	0.00572465
LOC101927447	0.542033	0.384319	0.764469	0.000481513	0.00572465
SCUBE1	0.542033	0.384319	0.764469	0.000481513	0.00572465
DYM	0.541358	0.345057	0.849334	0.00757076	0.0317675
RAB31	0.540904	0.378365	0.773267	0.000751329	0.00764525
CFAP61	0.529613	0.341092	0.822329	0.00463541	0.0246113
SGSM2	0.523756	0.374439	0.732617	0.000158698	0.00283012
LINC01743	0.516975	0.339353	0.787568	0.00212743	0.0136358
MUC12	0.515095	0.360426	0.736136	0.000271047	0.00446186
ADAP1	0.510652	0.364406	0.715589	9.4677e-05	0.00202609
GRTP1	0.505981	0.341313	0.750093	0.000695036	0.00764525
GALNT9	0.500108	0.349432	0.715755	0.000151745	0.00283012
KCNJ6	0.481075	0.319929	0.723389	0.000438478	0.00572465
CYP4F24P	0.480169	0.342679	0.672823	2.02334e-05	0.000721657
FBLN7	0.475356	0.333236	0.678088	4.06987e-05	0.00108869
KCNMB2	0.467421	0.288195	0.758106	0.00205376	0.0136358
KCNMB2-AS1	0.467421	0.288195	0.758106	0.00205376	0.0136358
SNTG2	0.450427	0.258495	0.78487	0.00487889	0.0248591
LHFPL3	0.422922	0.299754	0.5967	9.58724e-07	5.12917e-05
DACT2	0.412156	0.238932	0.710966	0.00144126	0.0123372
NKAIN2	0.410811	0.275873	0.611751	1.19305e-05	0.000510626
KALRN	0.396114	0.255557	0.613977	3.45067e-05	0.00105492
ABR	0.36	0.199124	0.650851	0.000721119	0.00764525
LMNTD1	0.314572	0.178359	0.554812	6.47155e-05	0.00153879
PLEKHA7	0.274622	0.172515	0.437163	5.08483e-08	5.44077e-06
DOC2B	0.228783	0.101936	0.513475	0.000348933	0.00533369
ADPRHL1	0.110794	0.0490408	0.250309	1.21817e-07	8.68961e-06
