# Supplementary material for: Comprehensive assessments of germline deletion structural variants reveal the association between prognostic MUC4 and CEP72 deletions and immune response gene expression in colorectal cancer patients
Source: Hum Genomics. 2021 Jan 11;15:3. doi: 10.1186/s40246-020-00302-3 (PMC7802320; doi:10.1186/s40246-020-00302-3)
Supplement: Supplementary file 6 — Additional file 6:. Supplementary Table 6: Cox proportional [file 40246_2020_302_MOESM6_ESM.xlsx]

## Sheet: 工作表1
Supplementary table 6. Cox proportional hazard model for survival analysis
SV_index	SV chrom	SV start	SV end	SVLEN	Gene name	Nearest gene	Distance	Cancer MAF	Non-cancer MAF	Cancer Propotion(%)	Non-cancer Propotion(%)	Related immune response gene	Immune response gene function	Immune Category	Cox P-value	log(Hazard Ratio)
SV_375	1	63705361	63708116	2755	LINC00466	LINC00466	0	0.390625	0.353707	61.979	57.715	CXCL10(-0.34)	Type_II_interferon_signaling	cytokine signaling	0.152	-0.566[-1.34-0.209]
SV_1082	1	246684421	246685363	942	LINC01743	LINC01743	0	0.380208	0.405812	73.958	80.16	LCK(-0.309)	TCR_coexpression	lymphocyte regulation	0.074	-0.762[-1.6-0.075]
SV_1702	2	108275311	108279108	3797		GACAT1	95256	0.078125	0.102204	15.104	20.24	LRP1(0.335)	Housekeeping	Housekeeping	0.242	-0.688[-1.841-0.464]
SV_3076	3	194543341	194546281	2940		LINC01968	40444	0.403646	0.377756	80.729	75.551	NT5E(-0.364)	Checkpoint_pathway	checkpoint pathways	0.313	-0.445[-1.308-0.419]
SV_3172	3	196759501	196760341	840		MELTF	2814	0.119792	0.133267	18.75	23.647	PRDM1(0.374)	PD-1_signaling	checkpoint pathways	0.454	-0.398[-1.439-0.644]
SV_3503	4	49129411	49137005	7594		CWH43	65316	0.390625	0.421844	77.083	83.968	SRGN(-0.394)	Lymphocyte_infiltrate	lymphocyte regulation	0.219	-0.542[-1.405-0.321]
SV_3504	4	49130581	49138157	7576		CWH43	66486	0.369792	0.416834	73.438	83.166	CTSS(-0.361),IFIH1(-0.346)	Lymphocyte_infiltrate,Innate_immune_response	lymphocyte regulation	0.279	-0.458[-1.287-0.371]
SV_3527	4	49150291	49156387	6096		CWH43	86196	0.223958	0.272545	44.792	54.509	PRF1(0.328)	NK_activation	lymphocyte markers	0.663	-0.178[-0.979-0.622]
SV_4204	5	83761	84874	1113		PLEKHG4B	8504	0.315104	0.317635	54.688	57.515	JAML(0.318)	Lymphocyte_infiltrate	lymphocyte regulation	0.033	-0.855[-1.64--0.07]
SV_4261	5	650701	651549	848	CEP72	CEP72	0	0.296875	0.336673	59.375	67.134	IFIT1(-0.358)	Type_I_interferon_signaling	cytokine signaling	0.017	-0.971[-1.769--0.173]
SV_5018	5	174819691	174820248	557		DRD1	47349	0.210938	0.264529	42.188	52.505	CD83(0.3)	Antigen_presentation	lymphocyte regulation	0.116	-0.658[-1.479-0.162]
SV_5033	5	177406741	177407563	822		PROP1	12494	0.195312	0.252505	34.375	46.693	CD14(0.312)	Dendridic_cell,macrophage	lymphocyte markers	0.026	-1.151[-2.163--0.139]
SV_5034	5	177406981	177407681	700		PROP1	12254	0.09375	0.141283	17.708	26.854	BCL6(0.344),CSF1R(0.34),MAGEA3(0.348),IRS1(0.319),ICOSLG(0.313)	Type_II_interferon_signaling,Cytokine_signaling,Tumor_antigen,Tumor_marker,Checkpoint_pathway	cytokine signaling,tumor characterization,checkpoint pathways	0.257	-0.791[-2.159-0.577]
SV_6762	7	61240201	61240814	613		ZNF733P	1511468	0.203125	0.254509	38.021	49.098	LCN2(0.327)	Innate_immune_response	lymphocyte regulation	0.215	-0.505[-1.304-0.293]
SV_8201	8	62035321	62035868	547		LOC100130298	155014	0.138021	0.153307	26.562	29.058	CD226(0.336)	Adhesion,migration	tumor characterization	0.193	-0.684[-1.714-0.346]
SV_9295	9	114725881	114726892	1011		UGCG	28227	0.109375	0.140281	21.354	26.453	HLA-DQB2(0.381)	Antigen_processing	lymphocyte regulation	0.707	-0.201[-1.249-0.847]
SV_9510	9	140223031	140224023	992	EXD3	EXD3	0	0.0963542	0.138277	17.708	25.251	CX3CL1(0.332)	Type_II_interferon_signaling	cytokine signaling	0.317	-0.705[-2.083-0.674]
SV_11506	11	116992501	116993275	774		PAFAH1B2	22498	0.0546875	0.0761523	10.417	15.23	HLA-G(0.367)	Antigen_processing	lymphocyte regulation	0.159	-1.29[-3.084-0.504]
SV_11653	12	1230691	1231450	759	ERC1	ERC1	0	0.375	0.416834	75	83.367	CXCL1(0.345)	Chemokine_signaling	cytokine signaling	0.138	-0.612[-1.421-0.197]
SV_12604	12	131867311	131868064	753		LINC02370	15211	0.260417	0.302605	52.083	59.719	BUB1(-0.313)	Proliferation	tumor characterization	0.055	-0.78[-1.577-0.017]
SV_12605	12	131867551	131868143	592		LINC02370	15451	0.226562	0.271543	41.667	52.104	TWIST1(-0.355),HIF1A(-0.38),M6PR(-0.33),SNAI2(-0.351),IFITM1(0.354),CD86(-0.354)	Tumor_marker,stemness,PD-1_signaling,tumor_marker,T_cell_regulation,Type_I_interferon_signaling,Checkpoint_pathway	tumor characterization,checkpoint pathways,lymphocyte regulation,cytokine signaling	0.24	-0.509[-1.359-0.341]
SV_13980	14	105743221	105743847	626	BRF1	BRF1	0	0.0572917	0.0861723	11.458	17.234	MPO(0.314)	Myeloid_marker	lymphocyte markers	0.425	-0.567[-1.96-0.826]
SV_15125	16	89495611	89496188	577	ANKRD11	ANKRD11	0	0.0989583	0.104208	17.708	20.04	NOS2(0.397)	Innate_immune_response	lymphocyte regulation	0.106	-1.432[-3.168-0.305]
SV_15709	17	78717661	78718276	615	RPTOR	RPTOR	0	0.184896	0.231463	31.771	40.882	CXCL8(0.313)	Cytokine_signaling	cytokine signaling	0.078	-1.018[-2.151-0.116]
SV_16111	18	76130101	76130827	726		LINC01029	424418	0.182292	0.226453	35.417	43.888	CD160(0.335)	Checkpoint_pathway	checkpoint pathways	0.255	-0.477[-1.298-0.344]
SV_16262	19	2713831	2714451	620		DIRAS1	733	0.179688	0.245491	32.812	47.295	ITGB1(-0.353)	Adhesion,migration	tumor characterization	0.05	-0.942[-1.883--0.002]
SV_16781	19	54423841	54424718	877	CACNG7	CACNG7	0	0.226562	0.274549	44.792	53.908	SELL(-0.306)	Leukocyte_migration	lymphocyte regulation	0.184	-0.556[-1.375-0.264]
SV_16785	19	54424891	54425394	503	CACNG7	CACNG7	0	0.0859375	0.119238	16.146	23.246	CCL21(0.308)	Lymphocyte_infiltrate	lymphocyte regulation	0.36	-0.485[-1.522-0.553]
SV_17066	20	37055281	37056005	724	SNHG17/SNORA71A	SNHG17/SNORA71A	0	0.106771	0.0961924	19.792	18.236	GNLY(0.309)	NK_activation	lymphocyte markers	0.241	-0.69[-1.842-0.462]
SV_17175	20	60518341	60520180	1839		CDH4	2668	0.138021	0.203407	23.958	31.062	CCL2(0.334)	Lymphocyte_infiltrate	lymphocyte regulation	0.308	-0.538[-1.571-0.495]
SV_17178	20	60518851	60520584	1733		CDH4	3178	0.161458	0.216433	23.958	31.062	VTCN1(0.354)	Checkpoint_pathway	checkpoint pathways	0.191	-0.766[-1.914-0.382]
SV_17578	22	24276421	24279234	2813		GSTT2	23179	0.317708	0.364729	72.917	68.938	CX3CR1(-0.336)	Lymphocyte_infiltrate	lymphocyte regulation	0.011	-1.042[-1.842--0.241]
SV_766	1	181043431	181044026	595		MR1	12357	0.078125	0.0571142	13.021	10.02	TGFB1(0.325),ITGAX(0.377)	Checkpoint_pathway,Dendridic_cell	checkpoint pathways,lymphocyte markers	0.283	0.659[-0.544-1.863]
SV_956	1	226985461	226985993	532		ITPKB	58585	0.0885417	0.144289	17.708	28.858	ABCF1(0.318)	Housekeeping	Housekeeping	0.444	0.354[-0.553-1.262]
SV_1613	2	91784281	91785067	786		LSP1P4	40427	0.132812	0.157315	26.562	31.463	PTGS2(0.379),EGR3(0.329)	Tumor_marker	tumor characterization	0.169	0.583[-0.249-1.414]
SV_2833	3	140544391	140547051	2660		SLC25A36	116270	0.466146	0.415832	78.646	82.766	B3GAT1(-0.356)	NK_activation	lymphocyte markers	0.332	0.473[-0.482-1.428]
SV_2997	3	180091651	180092952	1301		LINC02053	40309	0.117188	0.121242	22.396	23.848	FCGR1A(0.311)	B_cell_marker	lymphocyte markers	0.373	0.392[-0.47-1.254]
SV_3112	3	195502351	195503004	653	MUC4	MUC4	0	0.0703125	0.0891784	14.062	17.836	MAGEA1(0.35)	Tumor_antigen	tumor characterization	0.036	0.927[0.059-1.796]
SV_3114	3	195502621	195503316	695	MUC4	MUC4	0	0.0885417	0.0971944	16.146	19.038	LRG1(0.376)	Neutrophil	lymphocyte markers	0.212	0.55[-0.314-1.415]
SV_3467	4	46202791	46205042	2251		GABRA2	42773	0.46875	0.4499	76.042	80.762	HLA-E(-0.304)	Antigen_processing	lymphocyte regulation	0.07	1.047[-0.086-2.18]
SV_3528	4	49151041	49156602	5561		CWH43	86946	0.307292	0.354709	61.458	70.942	ID3(0.328)	T_cell_regulation	lymphocyte regulation	0.206	0.53[-0.291-1.351]
SV_3546	4	49635301	49639465	4164		CWH43	571206	0.0963542	0.12024	19.271	24.048	NOTCH3(0.3)	Tumor_marker	tumor characterization	0.377	0.409[-0.499-1.317]
SV_4727	5	99726571	99727457	886		LOC100133050	2613	0.229167	0.181363	45.833	36.273	CCL4(-0.341)	Lymphocyte_infiltrate	lymphocyte regulation	0.696	0.154[-0.616-0.923]
SV_5279	6	24325351	24327812	2461	DCDC2	DCDC2	0	0.341146	0.312625	55.208	51.904	LILRB1(-0.347),CD244(-0.425)	Leukocyte_inhibition,Checkpoint_pathway	lymphocyte regulation,checkpoint pathways	0.506	0.278[-0.543-1.1]
SV_6048	6	160072921	160073775	854		SOD2	27174	0.078125	0.108216	9.896	14.429	PTPN11(0.331)	PD-1_signaling,tumor_marker	checkpoint pathways	0.116	0.784[-0.193-1.761]
SV_7519	7	154876981	154880591	3610	HTR5A	HTR5A	0	0.0546875	0.0911824	10.938	18.236	PSMB9(0.305),IL22(0.324)	Type_II_interferon_signaling,T_cell_regulation	cytokine signaling,lymphocyte regulation	0.761	0.184[-1.004-1.372]
SV_7528	7	155126941	155128202	1261		BLACE	22741	0.203125	0.261523	40.625	52.305	HLA-B(-0.353)	Antigen_processing	lymphocyte regulation	0.429	0.311[-0.46-1.082]
SV_7580	7	157508851	157509403	552	PTPRN2	PTPRN2	0	0.174479	0.162325	34.896	32.465	CDKN2A(0.396)	Tumor_marker	tumor characterization	0.015	0.959[0.184-1.735]
SV_7594	7	157540231	157540914	683	PTPRN2	PTPRN2	0	0.221354	0.254509	39.583	45.09	STAT6(-0.365)	Helper_T_cells	lymphocyte markers	0.725	0.139[-0.636-0.915]
SV_7951	8	21170011	21171479	1468		LOC101929172	3051	0.0572917	0.0981964	11.458	19.639	MYC(0.34)	Tumor_marker	tumor characterization	0.282	0.497[-0.41-1.405]
SV_8569	8	131850751	131852758	2007	ADCY8	ADCY8	0	0.263021	0.299599	40.104	51.303	RORC(0.329)	Helper_T_cells	lymphocyte markers	0.21	0.494[-0.278-1.266]
SV_9299	9	115777711	115782169	4458		ZNF883	3239	0.0625	0.0921844	11.979	17.435	FASLG(0.303),CCR2(0.393),IFI35(0.339),TDO2(0.413),CXCL13(0.318)	Type_II_interferon_signaling,Helper_T_cells,Interferon_signaling,Checkpoint_pathway	cytokine signaling,lymphocyte markers,checkpoint pathways	0.297	0.566[-0.498-1.629]
SV_9553	10	392791	393328	537	DIP2C	DIP2C	0	0.171875	0.207415	34.375	41.483	IFIT2(0.308)	Cytokine_signaling	cytokine signaling	0.176	0.54[-0.242-1.321]
SV_9845	10	32257891	32260617	2726		KIF5B	40046	0.401042	0.43988	62.5	67.936	IFI27(-0.327)	Type_I_interferon_signaling	cytokine signaling	0.263	0.468[-0.352-1.287]
SV_11064	11	51572161	51575548	3387		OR4C46	55950	0.229167	0.264529	39.062	45.491	HGF(0.352),TNFSF4(0.421)	Cytokine_signaling,Checkpoint_pathway	cytokine signaling,checkpoint pathways	0.012	0.992[0.214-1.77]
SV_11239	11	69982531	69984478	1947	ANO1	ANO1	0	0.122396	0.168337	24.479	30.461	MADCAM1(0.342),JCHAIN(0.34)	Adhesion,migration,B_cell_marker	tumor characterization,lymphocyte markers	0.412	0.347[-0.481-1.175]
SV_12618	12	132065941	132067245	1304		LINC02414	64521	0.0520833	0.1002	7.812	16.232	CD3E(0.322),GAGE10(0.371),MMP9(0.317),CTLA4(0.31),CD28(0.325),CD6(0.354)	TCR_coexpression,Tumor_antigen,Tumor_marker,Drug_target,Checkpoint_pathway	lymphocyte regulation,tumor characterization,checkpoint pathways	0.186	0.661[-0.318-1.641]
SV_12886	13	49951411	49953863	2452	CAB39L	CAB39L	0	0.0989583	0.139279	19.271	26.453	HLA-DRB1(0.331)	Antigen_processing	lymphocyte regulation	0.093	0.716[-0.119-1.55]
SV_14838	16	33545251	33547118	1867		ENPP7P13	26592	0.322917	0.403808	34.375	43.888	MRC1(0.329)	Dendridic_cell,macrophage	lymphocyte markers	0.087	0.693[-0.101-1.486]
SV_15250	17	1644151	1645041	890		SERPINF2	1978	0.0859375	0.127255	17.188	25.451	KLRD1(0.362),CCL17(0.333)	Drug_target,Chemokine_signaling	checkpoint pathways,cytokine signaling	0.384	0.384[-0.48-1.247]
SV_16230	19	1034251	1035568	1317	CNN2	CNN2	0	0.0963542	0.137275	16.146	21.643	CD44(0.347)	Adhesion,migration	tumor characterization	0.256	0.501[-0.364-1.366]
SV_16826	19	55576111	55577239	1128	RDH13	RDH13	0	0.104167	0.0681363	19.271	13.026	POLR2A(0.414),CXCR2(0.387),CDKN3(0.495)	Housekeeping,Chemokine_signaling,Proliferation	Housekeeping,cytokine signaling,tumor characterization	0.239	0.52[-0.346-1.386]
SV_17009	20	26204851	26205626	775		MIR663AHG	14982	0.416667	0.374749	83.333	74.95	MAGEA12(-0.365),KIR2DL1(-0.346)	Tumor_antigen,Drug_target	tumor characterization,checkpoint pathways	0.147	0.999[-0.35-2.348]
SV_17073	20	40841881	40844181	2300	PTPRT	PTPRT	0	0.151042	0.160321	30.208	32.064	NCAM1(-0.305)	Adhesion,migration	tumor characterization	0.05	0.791[-0.001-1.584]
SV_17491	22	17042221	17046548	4327		CCT8L2	29426	0.0651042	0.0951904	13.021	19.038	FAS(0.331),IKZF2(0.326)	B_cell_receptor_signaling,Lymphocyte_development	lymphocyte regulation	0.1	0.821[-0.156-1.798]
