# Supplementary material for: Comprehensive assessments of germline deletion structural variants reveal the association between prognostic MUC4 and CEP72 deletions and immune response gene expression in colorectal cancer patients
Source: Hum Genomics. 2021 Jan 11;15:3. doi: 10.1186/s40246-020-00302-3 (PMC7802320; doi:10.1186/s40246-020-00302-3)
Supplement: Supplementary file 7 — Additional file 7:. Supplementary Table 7: 57 Six functional categories [file 40246_2020_302_MOESM7_ESM.xlsx]

## Sheet: Supplyment_table6
Supplementary table 7. The 57 DSVs genes related to six functional immune expression categories
SNTG2	LOC105376360	DCDC2	HTR5A	CEP72	LINC01743	ERC1	ZZEF1	SHBG	DLGAP2	RARB	SBF2	CACNG7	HSPA4L	MUC6	LOC101929577	RDH13	MAML2	LINC02203	B3GNTL1	HACE1	CCDC73	LINC00466	NALCN	LINCR-0002	KCNMB2	DOCK5	DPH7	LINC01006	MED16	KIAA1257	ANKRD11	ANO1	DPP6	RPTOR	C11orf49	PLEKHG4B	PIK3C3	MUC4	ADCY8	ALLC	PTPRT	UNC13B	FAM20C	SNHG17	EXD3	LRRN4	PTPRN2	CNN2	MUC17
0	0.5	0	0.2	0.7	0.1	0.3	0.3	0	0.2	0	0	0	0.1	0	0.3	0.2	0.2	0	0.1	0.1	0	0.1	0.2	0	0	0	0	0	0	0.1	0	0	0.3	0.1	0.1	0.2	0.1	0.1	0.1	0.2	0	0.2	0.1	0.1	0	0	0.6	0	0.1
0.26	0.06	0.24	0.22	0.14	0.02	0.06	0.36	0.1	0.02	0.04	0.04	0.26	0.12	0.06	0.16	0.02	0.1	0.18	0.04	0.04	0.12	0.16	0.12	0	0	0.06	0.18	0.08	0.2	0.26	0	0.04	0.18	0	0.02	0.1	0.08	0.1	0.08	0.28	0.04	0.12	0	0.02	0.1	0.02	0.44	0.04	0.04
0.207547	0	0.0566038	0.226415	0.207547	0.0566038	0.0943396	0.528302	0	0.0188679	0.0188679	0.150943	0.113208	0.0377358	0.0377358	0.188679	0.0754717	0.0566038	0.113208	0.169811	0.150943	0	0.226415	0.0377358	0.0754717	0.0188679	0.0754717	0.0943396	0	0.0943396	0.169811	0	0.0188679	0.169811	0.0377358	0.0566038	0.0377358	0.0943396	0.0377358	0.0377358	0.207547	0.0377358	0.0566038	0.0377358	0.0754717	0.0943396	0	0.528302	0.0377358	0.0188679
0.0652174	0.0869565	0.152174	0.0434783	0.173913	0.23913	0.0434783	0.217391	0.0434783	0	0.152174	0.0434783	0.0652174	0.0434783	0.173913	0.108696	0.0217391	0.0434783	0.0652174	0.0652174	0.0869565	0.0434783	0.108696	0.108696	0.0652174	0.0869565	0.152174	0.0652174	0.0217391	0.173913	0.108696	0.0434783	0.0434783	0.0652174	0.0869565	0	0.0869565	0.0652174	0.130435	0.0869565	0.304348	0.108696	0.0652174	0.0434783	0.108696	0.108696	0.0217391	0.413043	0.0652174	0.0217391
0.26	0.06	0.23	0.06	0.22	0.06	0.08	0.31	0.09	0.07	0.06	0.02	0.17	0.03	0.07	0.05	0.13	0.04	0.2	0.06	0.03	0.11	0.07	0.18	0.01	0.06	0.1	0.18	0.07	0.11	0.12	0.04	0.09	0.19	0.05	0.02	0.06	0.02	0.05	0.03	0.2	0.08	0.15	0.04	0.05	0.06	0.02	0.48	0.09	0.02
0.0166667	0.183333	0.0333333	0.0666667	0.3	0.0666667	0.25	0.25	0	0.0333333	0.0166667	0.0833333	0.1	0.15	0.0333333	0.133333	0.0666667	0.15	0.0833333	0.15	0.05	0.0666667	0.133333	0.0833333	0.05	0.0166667	0.0333333	0.133333	0.05	0.183333	0.15	0.05	0.0333333	0.2	0.0333333	0.0333333	0.116667	0.05	0.1	0.1	0.15	0.0333333	0.116667	0.0666667	0.05	0.133333	0.05	0.4	0.0666667	0.0333333
[truncated: 8 more columns]
