# Supplementary material for: Comprehensive assessments of germline deletion structural variants reveal the association between prognostic MUC4 and CEP72 deletions and immune response gene expression in colorectal cancer patients
Source: Hum Genomics. 2021 Jan 11;15:3. doi: 10.1186/s40246-020-00302-3 (PMC7802320; doi:10.1186/s40246-020-00302-3)
Supplement: Supplementary file 8 — Additional file 8:. Supplementary figures [file 40246_2020_302_MOESM8_ESM.zip]

Archive with 6 entries (6 files):
- Supplementary figure 1. SV-2020-0820.pdf
- Supplementary figure 2. SV-2020-0129.pdf
- Supplementary figure 3. SV-2020-0129.pdf
- Supplementary figure 4-2020-0818.pdf
- Supplementary figure 5. SV-2020-0129.pdf
- Supplementary figure 6. SV-2020-0129.pdf
